# Supplementary material for: Impact of chronic kidney disease on the short- and long-term outcomes of laparoscopic gastrectomy for gastric cancer patients
Source: PLoS One. 2021 Apr 30;16(4):e0250997. doi: 10.1371/journal.pone.0250997 (PMC8087092; doi:10.1371/journal.pone.0250997)
Supplement: S1 Table — (XLSX) [file pone.0250997.s001.xlsx]

## Sheet: Sheet1
No.	gender	age	BMI	eGFR	eGFR3cat	Alb	ischemic heart disease	diabetes mellitus	survival(m)	OSdead0,alive1	CSSdead0,alive1	gastrectomy;partial1,total2	leak	pancreatic fistula	intraabscess	pneumonia	complication≧CD3	hospital death	ope time	blood loss	pT cat	pN cat	stage cat	hostital stay(days)	harvested lymph node counts
1	F	79	27.1	18.5	severe	3	0	0	0	0	1	1	0	1	0	0	1	1	372	50	pT3,4	pN1-3	stage2,3	13	27
2	M	83	19.9	30.3	severe	2.3	0	0	1	0	1	1	1	0	0	0	1	1	266	170	pT3,4	pN1-3	stage2,3	44	31
3	M	75	22.6	67.1	control	3.9	0	0	1	0	1	2	0	1	0	0	0	0	670	550	pT3,4	pN0	stage2,3	18	34
4	F	90	21	49	moderate	3.2	0	0	2	0	1	1	1	0	0	0	1	0	152	50	pT1,2	pN0	stage1	33	4
5	M	82	27.9	49.3	moderate	3.3	0	1	3	0	1	1	0	0	0	0	0	0	243	65	pT1,2	pN0	stage1	16	32
6	M	61	23.9	55.4	moderate	3.2	0	0	59	1	1	2	0	0	0	0	0	0	467	200	pT3,4	pN1-3	stage2,3	17	53
7	M	82	22.8	8.7	severe	2.6	1	1	5	0	0	1	1	0	0	0	1	0	197	60	pT3,4	pN1-3	stage2,3	30	14
8	M	63	25	60.4	control	3.5	0	0	59	1	1	2	1	1	0	0	1	0	307	320	pT3,4	pN0	stage2,3	91	40
9	M	63	23.5	61.1	control	3.5	0	1	71	1	1	2	0	0	0	0	0	0	553	80	pT3,4	pN1-3	stage2,3	14	37
10	M	78	19.3	102.8	control	3.8	0	0	5	0	1	1	0	0	0	0	0	0	219	25	pT1,2	pN0	stage1	16	34
11	M	82	22.9	92.4	control	2.9	1	1	6	0	1	1	0	0	0	0	0	0	302	13	pT1,2	pN0	stage1	12	15
12	F	78	22.7	71.8	control	3.3	0	0	6	0	1	1	0	0	0	0	0	0	222	60	pT1,2	pN0	stage1	12	42
13	M	58	26	62.5	control	4	0	0	17	0	0	2	0	0	0	0	0	0	512	450	pT3,4	pN1-3	stage2,3	19	22
14	M	81	17	79.9	control	4	0	0	7	0	0	1	0	0	0	0	0	0	332	80	pT1,2	pN0	stage1	14	45
15	M	49	23.6	63.5	control	3.9	0	0	60	1	1	2	0	1	1	1	1	0	745	1530	pT3,4	pN1-3	stage2,3	22	36
16	M	64	23.5	63.7	control	3.2	0	1	44	0	0	2	0	0	0	0	0	0	509	180	pT3,4	pN1-3	stage2,3	12	25
17	M	83	24.3	72.6	control	4	0	0	8	0	0	1	0	0	0	0	0	0	299	70	pT3,4	pN1-3	stage2,3	11	18
18	M	63	26.4	64.7	control	3.9	0	0	60	1	1	2	0	0	0	0	0	0	533	70	pT1,2	pN1-3	stage2,3	12	27
19	M	84	24.4	85.7	control	3.5	0	0	8	0	1	2	1	0	0	0	1	0	501	160	pT3,4	pN0	stage2,3	47	15
20	M	81	22	40.2	severe	3.4	0	1	14	0	0	1	0	0	0	0	0	0	249	170	pT1,2	pN0	stage1	13	19
21	M	77	25.3	59.7	moderate	3.8	0	1	9	0	0	1	0	0	0	0	0	0	261	100	pT3,4	pN1-3	stage2,3	17	25
22	M	41	24.9	69.1	control	4.2	0	0	51	1	1	2	0	0	0	0	0	0	342	90	pT1,2	pN0	stage1	11	77
23	F	62	23.2	69.1	control	4	0	0	34	0	0	2	0	0	0	0	0	0	470	60	pT3,4	pN1-3	stage2,3	42	29
24	F	48	21.7	69.7	control	3.6	0	0	65	0	0	2	0	0	0	0	0	0	525	90	pT3,4	pN0	stage2,3	15	34
25	M	79	23.1	32	severe	3.3	0	0	10	0	1	1	0	0	0	0	0	0	277	109	pT1,2	pN1-3	stage2,3	10	43
26	M	79	16.7	74.7	control	3.1	0	0	10	0	1	1	0	0	0	0	0	0	274	78	pT3,4	pN1-3	stage2,3	7	32
27	M	81	22.6	60.2	control	2.9	0	0	10	0	0	1	0	0	0	0	0	0	346	110	pT3,4	pN1-3	stage2,3	11	31
28	M	75	23.3	41.1	severe	3.6	1	0	11	0	0	1	0	0	0	0	0	0	397	80	pT3,4	pN1-3	stage2,3	11	21
29	M	55	26.5	69.8	control	3.5	0	0	10	0	0	2	0	0	1	1	1	0	963	540	pT3,4	pN1-3	stage2,3	26	44
30	M	39	31.1	71.7	control	3.9	0	0	60	1	1	2	0	0	0	0	0	0	495	270	pT1,2	pN0	stage1	12	40
31	M	61	19.8	73.1	control	3.4	0	0	60	1	1	2	0	1	0	0	0	0	743	270	pT3,4	pN1-3	stage2,3	28	49
32	M	79	19.7	102	control	2.7	0	0	49	1	1	1	0	0	0	0	0	0	301	20	pT3,4	pN1-3	stage2,3	16	45
33	M	65	17.9	73.7	control	3.4	0	0	61	1	1	2	0	0	0	0	0	0	338	325	pT1,2	pN0	stage1	11	29
34	F	77	23.6	68	control	4.4	0	0	48	1	1	1	0	0	0	0	0	0	272	10	pT1,2	pN0	stage1	12	19
35	M	83	18.1	65	control	3.5	0	1	8	0	1	2	0	0	0	1	1	0	439	30	pT1,2	pN0	stage1	46	31
36	M	78	23.4	66	control	4.1	0	0	49	1	1	1	0	0	0	0	1	0	181	20	pT1,2	pN0	stage1	42	21
37	M	78	19.7	88	control	4.5	0	1	52	1	1	1	0	0	0	0	0	0	270	40	pT1,2	pN0	stage1	17	30
38	F	80	22	89	control	3.6	0	0	49	1	1	1	0	0	0	0	0	0	292	20	pT3,4	pN1-3	stage2,3	14	41
39	M	82	23.3	112	control	3.3	1	0	48	1	1	1	0	0	0	0	0	0	372	65	pT1,2	pN0	stage1	13	36
40	M	80	23.6	41	severe	4.4	0	0	53	1	1	1	0	1	0	0	1	0	484	40	pT1,2	pN0	stage1	21	27
41	F	76	23.3	59	moderate	4	0	0	53	1	1	1	0	0	0	0	0	0	374	16	pT3,4	pN1-3	stage2,3	12	48
42	M	49	25.8	74.9	control	4	0	0	17	0	0	2	0	1	0	0	1	0	374	567	pT3,4	pN1-3	stage2,3	19	57
43	F	75	18.1	52	moderate	3.8	0	0	48	1	1	1	0	0	0	0	0	0	303	50	pT1,2	pN0	stage1	11	21
44	F	81	20.2	81	control	4	0	0	48	1	1	1	0	0	0	0	0	0	234	20	pT1,2	pN0	stage1	8	43
45	M	80	20.6	46	moderate	4.3	0	0	21	0	1	1	0	0	0	1	1	0	730	180	pT1,2	pN0	stage1	33	34
46	M	79	18.9	26	severe	2.3	0	0	22	1	1	1	0	0	0	0	0	0	423	200	pT3,4	pN1-3	stage2,3	11	38
47	M	78	20.9	75	control	3.6	0	0	60	1	1	1	0	0	0	0	0	0	309	20	pT1,2	pN0	stage1	14	29
48	F	55	28.2	76.6	control	4	0	0	83	1	1	2	0	0	0	0	0	0	319	324	pT3,4	pN1-3	stage2,3	17	54
49	F	83	19	66.9	control	2.7	0	0	12	0	0	1	0	0	0	0	0	0	271	40	pT3,4	pN1-3	stage2,3	9	40
50	M	77	21.9	49	moderate	3.1	0	0	54	1	1	1	0	0	0	0	0	0	399	120	pT1,2	pN0	stage1	8	35
51	M	54	24.2	77	control	4	0	0	11	0	1	2	0	0	0	0	0	0	350	60	pT1,2	pN0	stage1	14	30
52	M	82	21.3	84	control	3.5	0	0	55	1	1	1	0	0	0	0	0	0	353	40	pT3,4	pN1-3	stage2,3	10	51
53	M	75	27.6	51	moderate	4.1	0	1	54	1	1	1	0	0	0	0	0	0	340	30	pT1,2	pN0	stage1	15	29
54	M	81	18.4	58	moderate	2.7	0	0	29	1	1	1	0	0	0	0	0	0	400	0	pT3,4	pN0	stage2,3	10	40
55	F	61	16.9	77	control	4	0	0	70	1	1	2	0	0	0	0	0	0	405	280	pT1,2	pN0	stage1	22	76
56	F	64	27.2	77.4	control	3.1	0	0	60	1	1	2	0	0	0	0	0	0	408	190	pT3,4	pN0	stage2,3	17	33
57	F	64	18.8	77.4	control	3.4	0	0	63	1	1	2	0	0	0	0	0	0	681	110	pT3,4	pN0	stage2,3	22	46
58	F	75	22	55	moderate	3.6	0	0	47	1	1	1	0	0	0	0	0	0	295	15	pT1,2	pN0	stage1	12	42
59	F	78	21.4	69	control	3.8	0	0	20	0	0	1	0	0	0	0	0	0	304	20	pT3,4	pN1-3	stage2,3	14	55
60	F	75	22.9	6.2	severe	3.5	0	0	37	0	1	1	0	0	0	0	0	0	247	5	pT1,2	pN0	stage1	28	35
61	M	84	23.5	86	control	3.8	0	0	43	1	1	1	0	0	0	0	0	0	312	37	pT3,4	pN0	stage2,3	11	23
62	M	86	18.2	50.2	moderate	4	0	0	48	1	1	1	0	0	0	0	0	0	217	15	pT1,2	pN0	stage1	10	32
63	F	86	23.5	37.8	severe	3.8	0	0	5	1	1	1	0	0	0	0	0	0	297	30	pT1,2	pN1-3	stage2,3	10	45
64	F	85	19	56	moderate	3.1	0	0	6	1	1	1	0	0	0	0	0	0	311	70	pT3,4	pN0	stage2,3	21	41
65	M	90	19.7	61	control	4	0	0	48	1	1	1	0	0	0	0	0	0	316	85	pT3,4	pN0	stage2,3	25	46
66	M	62	23.6	77.9	control	4.2	0	0	60	1	1	2	0	0	0	0	0	0	435	300	pT1,2	pN0	stage1	14	41
67	F	79	21.2	69	control	3.5	0	0	13	0	0	1	0	0	0	0	0	0	196	30	pT3,4	pN1-3	stage2,3	12	90
68	F	85	20.6	34.7	severe	1.9	0	0	53	1	1	1	0	0	0	0	0	0	225	10	pT1,2	pN0	stage1	10	38
69	M	53	29.7	80.3	control	4.2	0	0	63	1	1	1	0	0	0	0	0	0	218	50	pT3,4	pN1-3	stage2,3	11	45
70	M	63	30.5	80.9	control	3.5	0	1	75	1	1	1	0	0	0	0	0	0	210	85	pT1,2	pN0	stage1	12	13
71	M	35	19.2	95.8	control	4	0	0	54	1	1	1	0	0	0	0	0	0	264	50	pT1,2	pN0	stage1	11	34
72	M	75	18.6	77	control	3.4	0	0	13	0	0	1	0	0	0	0	0	0	363	256	pT3,4	pN1-3	stage2,3	16	47
73	F	73	18.6	77.4	control	3.4	0	0	60	1	1	1	0	0	0	0	0	0	234	30	pT1,2	pN0	stage1	12	23
74	M	60	20.2	113	control	3.6	0	0	71	1	1	1	0	0	0	0	0	0	300	130	pT1,2	pN0	stage1	12	21
75	F	70	15.7	70.2	control	4.1	0	0	61	1	1	1	0	0	0	0	0	0	118	10	pT1,2	pN0	stage1	12	13
76	F	70	21.2	96.7	control	3.6	0	0	31	0	0	1	0	0	0	0	0	0	220	40	pT1,2	pN1-3	stage2,3	17	26
77	M	74	25.9	59.7	moderate	4.2	0	0	63	1	1	1	0	0	0	0	0	0	272	510	pT1,2	pN0	stage1	10	25
78	M	66	16	77.6	control	3.2	0	0	60	1	1	1	0	0	0	0	0	0	149	50	pT1,2	pN0	stage1	12	27
79	M	73	19.3	59.9	moderate	3.6	0	0	77	0	1	2	1	1	0	0	1	0	290	200	pT1,2	pN0	stage1	44	30
80	M	64	24.5	77.2	control	4.4	0	0	60	1	1	1	0	0	0	0	0	0	435	340	pT1,2	pN0	stage1	13	8
81	F	57	23.6	105.1	control	3.5	0	0	60	1	1	1	0	0	0	0	0	0	213	67	pT1,2	pN0	stage1	13	19
82	M	73	26.4	78.7	control	3.7	0	0	28	0	0	2	0	0	1	0	1	0	517	235	pT3,4	pN1-3	stage2,3	20	21
83	M	74	22.5	59	moderate	3.4	1	0	8	0	0	1	0	0	1	0	0	0	391	600	pT3,4	pN1-3	stage2,3	38	27
84	M	56	28.7	76.9	control	4.2	0	0	59	1	1	1	1	0	0	0	1	0	238	130	pT1,2	pN0	stage1	43	20
85	M	17	20.3	111.3	control	4	0	0	66	1	1	1	0	0	0	0	0	0	252	20	pT1,2	pN1-3	stage2,3	8	25
86	M	60	21	84.5	control	3.4	0	0	61	1	1	1	0	0	0	0	0	0	251	230	pT1,2	pN0	stage1	12	9
87	M	80	25	6	severe	3.3	0	0	52	1	1	1	0	0	0	0	0	0	264	30	pT1,2	pN0	stage1	14	31
88	M	61	21.3	75.1	control	3.7	0	0	67	1	1	1	0	0	0	0	0	0	197	75	pT1,2	pN0	stage1	10	37
89	F	67	22.2	79.3	control	4	0	0	6	0	0	2	0	0	0	0	0	0	317	150	pT3,4	pN1-3	stage2,3	14	43
90	F	87	25.9	30	severe	4.1	0	1	53	1	1	2	0	0	0	0	0	0	315	80	pT3,4	pN0	stage2,3	11	14
91	F	60	20.1	73.4	control	3.8	0	0	61	1	1	1	0	0	0	0	0	0	279	130	pT1,2	pN0	stage1	10	30
92	F	69	21.4	83.5	control	3.6	0	0	83	1	1	1	0	0	0	0	0	0	213	36	pT1,2	pN0	stage1	9	30
93	M	70	22.3	58.6	moderate	4	0	0	71	1	1	1	0	0	0	0	0	0	302	100	pT1,2	pN0	stage1	12	33
94	F	40	19.7	70.2	control	3.8	0	0	66	1	1	1	0	0	0	0	0	0	330	20	pT1,2	pN0	stage1	10	25
95	F	73	24.7	55.7	moderate	3.5	0	0	23	0	0	1	0	0	0	0	0	0	270	70	pT3,4	pN1-3	stage2,3	13	25
96	F	62	17.6	91.6	control	3.5	0	0	62	1	1	1	0	0	0	0	0	0	269	70	pT1,2	pN0	stage1	12	49
97	M	70	25.6	60.6	control	3	0	0	57	0	0	2	0	0	0	0	0	0	589	350	pT3,4	pN1-3	stage2,3	19	31
98	M	81	19.6	61.7	control	3.1	0	1	19	1	1	2	0	1	0	0	0	0	532	100	pT3,4	pN0	stage2,3	17	36
99	F	71	21.9	69.9	control	3.4	1	0	50	0	0	1	0	0	0	0	0	0	245	30	pT1,2	pN1-3	stage2,3	11	17
100	M	75	16.4	31	severe	3.5	0	0	44	0	1	1	0	0	0	0	0	0	188	10	pT1,2	pN0	stage1	11	19
101	M	50	17.7	79.5	control	3.4	0	0	67	1	1	1	0	0	0	0	0	0	251	30	pT3,4	pN1-3	stage2,3	12	33
102	M	60	22.7	84.5	control	3.8	0	0	60	1	1	1	0	0	0	0	0	0	254	45	pT1,2	pN0	stage1	12	40
103	M	70	25.2	82.1	control	4.3	0	0	75	1	1	1	0	0	0	0	0	0	312	50	pT1,2	pN0	stage1	9	33
104	M	78	16.7	21.5	severe	3.3	1	1	15	0	1	1	1	0	0	0	1	0	218	40	pT1,2	pN1-3	stage2,3	48	46
105	F	48	19.3	94.5	control	4.1	0	0	60	1	1	1	0	0	0	0	0	0	251	45	pT1,2	pN0	stage1	11	61
106	M	68	25	80.3	control	3.5	0	0	61	1	1	1	0	0	0	0	0	0	331	60	pT1,2	pN1-3	stage1	17	24
107	M	55	23.6	77.3	control	3.8	0	0	60	1	1	1	0	1	0	0	0	0	266	38	pT1,2	pN0	stage1	15	40
108	M	62	19.1	93.5	control	4.4	0	0	61	1	1	1	0	0	0	0	0	0	246	43	pT1,2	pN0	stage1	10	22
109	M	68	26	66.5	control	4.2	0	1	21	0	0	2	1	0	0	0	0	0	253	30	pT3,4	pN1-3	stage2,3	51	20
110	M	61	24.8	80.5	control	4.2	0	0	60	1	1	2	0	0	0	0	0	0	368	40	pT1,2	pN0	stage1	13	38
111	F	61		71.8	control	3.8	0	0	44	1	1	1	0	0	0	0	0	0	234	50	pT3,4	pN1-3	stage2,3	9	23
112	M	77	29.9	98	control	2.8	0	1	61	1	1	2	0	1	0	0	1	0	631	120	pT3,4	pN0	stage2,3	37	61
113	F	75	22.6	43	severe	4.3	0	0	15	0	0	1	0	0	0	0	0	0	233	46	pT1,2	pN1-3	stage2,3	23	32
114	M	75	22.1	108	control	3.9	0	0	28	0	1	1	0	0	0	0	0	0	264	75	pT1,2	pN0	stage1	10	26
115	M	79	23.2	75	control	4	0	0	60	1	1	1	0	0	0	0	0	0	338	0	pT1,2	pN0	stage1	12	14
116	M	61	29.2	66.9	control	3.9	0	0	60	1	1	1	0	0	0	0	0	0	221	30	pT1,2	pN0	stage1	17	35
117	M	60	24.1	85.8	control	4.2	0	0	66	1	1	1	0	0	0	0	0	0	269	130	pT1,2	pN1-3	stage2,3	12	17
118	M	81	23	52	moderate	3.6	0	0	60	1	1	1	0	0	0	0	0	0	271	15	pT1,2	pN0	stage1	12	17
119	M	79	27.3	59	moderate	3.6	1	1	61	1	1	1	0	0	0	0	0	0	593	340	pT1,2	pN1-3	stage2,3	11	60
120	M	60	23.5	80.9	control	4.2	0	0	60	1	1	2	0	0	0	0	0	0	341	120	pT3,4	pN1-3	stage2,3	14	54
121	F	68	22.7	83.8	control	3.7	0	0	60	1	1	1	0	0	0	0	0	0	283	30	pT1,2	pN0	stage1	10	15
122	F	74	17.3	71.6	control	4	0	0	60	1	1	1	0	0	0	0	0	0	234	20	pT1,2	pN0	stage1	12	45
123	F	66	21.4	72.7	control	4	0	0	74	1	1	1	0	0	0	0	0	0	205	20	pT3,4	pN1-3	stage2,3	11	36
124	M	59	18.6	75.8	control	4.2	0	0	60	1	1	1	0	0	0	0	0	0	236	70	pT1,2	pN0	stage1	9	18
125	F	40	19.2	95.7	control	4.4	0	0	20	0	0	2	0	0	0	0	0	0	301	140	pT3,4	pN0	stage2,3	13	31
126	M	54	28.9	87.1	control	3.7	0	0	48	1	1	1	0	0	0	0	0	0	306	450	pT1,2	pN0	stage1	10	29
127	F	66	19.2	88.1	control	4	0	0	60	1	1	1	0	0	0	0	0	0	221	30	pT1,2	pN0	stage1	13	28
128	M	48	20	78.3	control	3.8	0	0	60	1	1	1	0	0	0	0	0	0	242	35	pT3,4	pN0	stage2,3	11	37
129	M	82	20.7	53	moderate	3.1	1	0	16	0	0	2	0	0	0	0	0	0	318	85	pT3,4	pN1-3	stage2,3	12	21
130	F	65	21.2	63.9	control	3.9	0	0	60	1	1	1	0	0	0	0	0	0	265	35	pT1,2	pN0	stage1	12	39
131	M	82	21.2	52.5	moderate	3.5	0	0	16	0	1	2	0	0	0	0	0	0	565	100	pT1,2	pN1-3	stage2,3	20	28
132	F	53	21.6	71.1	control	3.7	0	0	62	1	1	1	0	0	0	0	0	0	261	100	pT1,2	pN0	stage1	15	12
133	F	56	32.4	77.5	control	3.6	0	0	60	1	1	1	0	0	0	0	0	0	254	40	pT1,2	pN0	stage1	12	28
134	M	56	26.7	71.2	control	4.1	0	0	60	1	1	2	1	0	0	0	0	0	382	50	pT3,4	pN1-3	stage2,3	32	36
135	M	57	22.3	80.9	control	3.4	0	0	61	1	1	2	0	0	0	0	0	0	381	180	pT3,4	pN0	stage2,3	14	34
136	M	48	24.9	115.9	control	3.7	0	0	55	1	1	1	0	0	0	0	0	0	315	350	pT3,4	pN0	stage2,3	11	53
137	F	72	22.9	87.8	control	3.9	0	0	78	1	1	1	0	1	0	0	1	0	268	60	pT1,2	pN0	stage1	40	19
138	M	77	20.5	63.3	control	3.3	1	1	18	0	1	1	1	0	0	0	1	0	349	60	pT3,4	pN1-3	stage2,3	56	31
139	F	50	21.4	88	control	4.2	0	0	61	1	1	1	0	0	0	0	0	0	223	40	pT1,2	pN0	stage1	11	42
140	F	47	20.6	99.2	control	3.7	0	0	77	1	1	1	0	0	0	0	0	0	243	20	pT3,4	pN1-3	stage2,3	12	45
141	F	45	26.1	102.6	control	3.6	0	0	72	1	1	1	0	0	0	0	0	0	278	30	pT1,2	pN0	stage1	14	33
142	F	41	18.8	103.2	control	4	0	0	48	0	0	1	0	0	0	0	0	0	298	120	pT1,2	pN0	stage1	10	23
143	F	54	27.9	109.3	control	3.9	0	0	60	1	1	1	0	0	0	0	0	0	222	65	pT1,2	pN0	stage1	18	32
144	F	86	20.7	48.3	moderate	3.3	0	0	62	1	1	1	0	0	0	0	0	0	255	10	pT1,2	pN0	stage1	29	34
145	M	69	20	86.4	control	3.8	0	0	70	1	1	1	0	0	0	0	0	0	254	25	pT1,2	pN0	stage1	11	27
146	F	86	26.6	48.3	moderate	3.5	1	0	60	1	1	1	0	0	0	0	0	0	284	15	pT1,2	pN0	stage1	11	6
147	M	75	23.5	52.7	moderate	3.4	0	0	48	1	1	1	0	0	0	0	0	0	346	15	pT1,2	pN1-3	stage2,3	13	54
148	M	57	20.3	65.1	control	3.8	0	0	60	1	1	1	0	0	0	0	0	0	258	35	pT1,2	pN0	stage1	17	30
149	M	63	24.2	75.4	control	4.1	0	0	97	1	1	2	0	0	0	0	0	0	463	430	pT3,4	pN1-3	stage2,3	14	42
150	M	74	26.2	45.8	moderate	4.2	1	0	60	1	1	1	0	0	0	0	0	0	264	110	pT3,4	pN1-3	stage2,3	12	25
151	M	62	21.8	70	control	3	0	1	62	1	1	1	0	0	0	0	0	0	222	20	pT1,2	pN0	stage1	14	45
152	F	71	29.9	72.4	control	4	0	0	61	1	1	1	0	0	0	0	0	0	316	140	pT1,2	pN0	stage1	12	32
153	M	61	25.9	61.6	control	3.2	0	0	76	1	1	1	0	0	0	0	0	0	257	110	pT1,2	pN0	stage1	12	23
154	M	75	21.7	57.4	moderate	3.5	0	0	62	1	1	2	1	0	0	0	1	0	659	100	pT3,4	pN1-3	stage2,3	44	41
155	M	73	24.3	78.7	control	3.6	0	0	89	1	1	2	0	0	0	0	0	0	231	180	pT1,2	pN0	stage1	15	49
156	F	72	23.1	56.7	moderate	3.6	0	0	60	1	1	1	0	0	0	0	0	0	208	10	pT1,2	pN0	stage1	12	25
157	M	66	20.9	64.6	control	4	0	0	60	1	1	1	0	0	0	0	0	0	226	90	pT1,2	pN0	stage1	12	34
158	M	73	20.9	75.4	control	4	0	1	69	1	1	1	0	0	0	0	0	0	325	90	pT1,2	pN0	stage1	13	14
159	F	37	18.8	95.9	control	3.9	0	0	60	1	1	1	0	0	0	0	0	0	257	40	pT1,2	pN0	stage1	12	42
160	M	57	24.9	80.9	control	4.2	0	0	60	1	1	2	0	0	0	0	0	0	613	965	pT3,4	pN0	stage2,3	23	35
161	M	35	22.2	108.4	control	4.3	0	0	60	1	1	1	0	0	0	0	0	0	246	70	pT1,2	pN0	stage1	15	18
162	F	45	20.3	102.6	control	3.8	0	0	75	1	1	1	0	0	0	0	0	0	161	20	pT1,2	pN1-3	stage1	15	30
163	M	71	25.2	68.2	control	3.5	0	0	60	1	1	1	0	0	0	0	0	0	256	110	pT1,2	pN0	stage1	12	32
164	M	65	19.5	73.7	control	3.9	0	0	35	0	1	1	0	0	0	0	0	0	259	95	pT3,4	pN0	stage2,3	14	16
165	F	65	27	81.6	control	4	0	0	60	1	1	1	0	0	0	0	0	0	257	110	pT1,2	pN0	stage1	10	25
166	M	65	23.1	63.4	control	4.1	0	0	94	1	1	1	0	0	0	0	0	0	235	30	pT1,2	pN0	stage1	9	34
167	M	79	20.7	77	control	3.4	0	0	19	0	1	1	0	0	0	0	0	0	550	158	pT1,2	pN0	stage1	16	29
168	F	66	24	79.7	control	3.7	0	0	78	1	1	1	0	0	0	0	0	0	235	50	pT1,2	pN0	stage1	12	41
169	M	52	25.8	76.5	control	3.8	0	0	95	1	1	1	0	0	0	0	0	0	323	55	pT1,2	pN0	stage1	13	40
170	M	40	25.4	81.4	control	4.3	0	0	13	0	0	2	0	0	0	0	0	0	293	50	pT3,4	pN1-3	stage2,3	13	22
171	F	58	24.7	76.8	control	4.2	0	0	22	0	0	2	0	0	0	0	0	0	369	240	pT3,4	pN0	stage2,3	13	43
172	M	83	23.4	39.6	severe	3.2	0	0	20	0	1	1	0	0	0	0	0	0	229	80	pT1,2	pN1-3	stage1	14	16
173	F	27	21.2	86.3	control	3.4	0	0	60	1	1	1	0	0	0	0	0	0	237	55	pT1,2	pN0	stage1	13	49
174	M	58	25.5	81.7	control	3.5	0	0	60	1	1	2	0	0	0	0	0	0	348	120	pT1,2	pN0	stage1	14	49
175	F	57	19	83.1	control	3.4	0	0	60	1	1	1	0	0	0	0	0	0	224	10	pT1,2	pN0	stage1	12	17
176	M	59	26.4	83.7	control	4.2	0	0	87	1	1	1	0	0	0	0	0	0	225	65	pT1,2	pN0	stage1	13	33
177	M	38	25	84.9	control	3.9	0	0	60	1	1	1	0	0	0	0	0	0	227	90	pT1,2	pN0	stage1	10	24
178	M	63	17.9	85.9	control	4.1	0	0	5	0	1	1	0	0	0	0	0	0	240	40	pT3,4	pN0	stage2,3	24	26
179	M	71	21.6	64.1	control	3.5	0	1	60	1	1	1	0	0	0	0	0	0	202	55	pT1,2	pN0	stage1	10	26
180	M	38	21.6	104.1	control	4.1	0	0	46	0	0	1	0	0	0	0	0	0	224	100	pT3,4	pN1-3	stage2,3	13	28
181	F	74	16	87.1	control	3.9	0	0	62	1	1	1	0	0	0	0	0	0	228	68	pT3,4	pN0	stage2,3	13	28
182	M	50	26.6	101.1	control	4.3	0	0	85	1	1	1	0	0	0	0	0	0	215	10	pT1,2	pN0	stage1	12	17
183	M	75	23.9	53.3	moderate	4.6	0	0	21	0	1	1	0	0	0	0	0	0	335	10	pT1,2	pN0	stage1	12	10
184	M	50	28.5	93.3	control	3.8	0	0	60	1	1	1	0	0	0	0	0	0	255	60	pT1,2	pN0	stage1	8	24
185	F	65	21.4	90.4	control	3.8	0	0	65	1	1	1	0	0	0	0	0	0	210	40	pT1,2	pN0	stage1	12	25
186	F	47	21.7	80.1	control	4.2	0	0	60	1	1	1	0	0	0	0	0	0	221	40	pT1,2	pN0	stage1	12	10
187	M	63	28	75.4	control	4.1	0	0	60	1	1	1	0	0	0	0	0	0	173	40	pT1,2	pN0	stage1	11	27
188	M	52	19.8	78.6	control	3.9	0	0	70	1	1	1	0	0	0	0	0	0	206	110	pT1,2	pN0	stage1	13	50
189	M	71	24.9	109.8	control	3.5	0	0	59	1	1	2	1	0	0	0	1	0	396	460	pT1,2	pN0	stage1	40	50
190	M	52	27.6	61.7	control	4.1	0	0	60	1	1	1	0	0	0	0	0	0	217	43	pT1,2	pN0	stage1	11	48
191	M	73	19.8	73.3	control	4	0	0	35	0	1	1	0	0	0	0	0	0	277	40	pT1,2	pN0	stage1	17	12
192	M	73	21.8	65.9	control	3.7	0	0	60	1	1	2	0	0	0	0	0	0	306	270	pT3,4	pN0	stage2,3	17	28
193	F	40	22.7	87	control	4	0	0	59	1	1	1	0	0	0	0	0	0	230	60	pT3,4	pN1-3	stage2,3	11	33
194	M	63	21.3	51.7	moderate	3.7	0	0	74	1	1	1	0	0	0	0	0	0	251	15	pT1,2	pN0	stage1	9	33
195	M	63	24.5	68.8	control	3.4	0	0	25	0	0	1	0	0	0	0	0	0	234	60	pT3,4	pN1-3	stage2,3	10	26
196	F	42	19.5	94.3	control	3.7	0	0	60	1	1	1	0	0	0	0	0	0	205	5	pT1,2	pN1-3	stage2,3	9	72
197	M	73	21.7	65.9	control	3.8	0	0	59	1	1	1	0	0	0	0	0	0	279	142	pT3,4	pN0	stage2,3	12	20
198	F	63	19.8	119	control	4.3	0	0	73	1	1	1	0	0	0	0	0	0	213	25	pT1,2	pN0	stage1	14	37
199	M	55	22.8	73.4	control	4	0	0	82	1	1	1	0	0	0	0	0	0	235	30	pT1,2	pN0	stage1	17	24
200	M	85	21.9	63.1	control	3.3	1	1	60	1	1	1	0	0	0	0	0	0	291	23	pT3,4	pN0	stage2,3	11	21
201	M	72	25.7	77.9	control	3.7	0	0	60	1	1	1	0	0	0	0	0	0	196	10	pT1,2	pN0	stage1	12	24
202	M	69	21.4	74.5	control	4.3	0	0	60	1	1	2	0	0	0	0	0	0	271	110	pT1,2	pN0	stage1	13	24
203	M	67	31.5	47.1	moderate	3	0	1	60	1	1	2	0	1	0	0	1	0	360	1260	pT1,2	pN0	stage1	72	48
204	F	49	18.1	92.1	control	3.8	0	0	60	1	1	1	0	0	0	0	0	0	216	20	pT1,2	pN1-3	stage1	15	29
205	M	74	25.5	68.3	control	3.4	0	0	60	1	1	1	0	0	0	0	0	0	311	100	pT3,4	pN0	stage2,3	13	34
206	M	64	23.3	81.8	control	4.3	0	0	60	1	1	2	0	0	0	0	0	0	281	260	pT1,2	pN0	stage1	21	44
207	M	75	25.8	56.8	moderate	4	0	0	59	1	1	2	1	0	0	0	1	0	512	70	pT1,2	pN0	stage1	36	27
208	M	72	21.9	37.3	severe	2.9	0	0	68	0	1	2	0	0	0	0	0	0	232	100	pT1,2	pN1-3	stage2,3	14	33
209	F	46	19.1	85.1	control	3.4	0	0	60	1	1	1	0	0	0	0	0	0	247	50	pT1,2	pN0	stage1	12	37
210	M	47	22.4	80.9	control	4.5	0	0	61	1	1	1	0	0	0	0	0	0	239	20	pT1,2	pN0	stage1	10	9
211	M	70	25.4	58.6	moderate	4	0	0	60	1	1	1	0	0	0	0	0	0	244	120	pT1,2	pN0	stage1	12	12
212	M	64	20.8	43	severe	3.6	0	0	34	0	1	1	0	0	0	0	0	0	240	75	pT1,2	pN0	stage1	12	12
213	M	55	22.5	81.8	control	4.3	0	0	15	0	0	2	0	0	0	0	0	0	560	725	pT3,4	pN1-3	stage2,3	11	41
214	M	70	24.7	87.4	control	4.4	0	1	64	1	1	2	0	0	0	0	0	0	366	110	pT1,2	pN0	stage1	12	52
215	F	67	27.5	71.1	control	4.2	0	0	60	1	1	1	0	0	0	0	0	0	308	40	pT1,2	pN0	stage1	13	35
216	M	70	21.2	68.5	control	3.5	0	0	83	1	1	1	0	0	0	0	0	0	295	80	pT1,2	pN0	stage1	12	35
217	M	80	18	69.5	control	3	0	0	65	1	1	2	0	0	0	1	0	0	619	610	pT3,4	pN1-3	stage2,3	23	48
218	F	33	17.9	97.2	control	3.7	0	0	83	1	1	1	0	0	0	0	0	0	272	50	pT3,4	pN1-3	stage2,3	8	70
219	M	63	24.4	94.6	control	4.2	0	0	60	1	1	1	0	0	0	0	0	0	235	39	pT1,2	pN0	stage1	12	26
220	M	58	28.7	67.9	control	4.2	0	0	60	1	1	1	0	0	1	0	0	0	215	70	pT1,2	pN1-3	stage1	26	45
221	M	85	20.2	68.3	control	3.4	0	0	22	0	1	1	0	0	0	0	0	0	394	80	pT3,4	pN1-3	stage2,3	15	16
222	F	37	20	94.1	control	4.3	0	0	0	1	1	1	0	0	0	0	0	0	197	45	pT1,2	pN0	stage1	8	43
223	M	73	26.3	87.8	control	4.1	1	1	60	1	1	1	0	0	0	0	0	0	233	80	pT1,2	pN0	stage1	12	43
224	M	61	20.2	81.7	control	4.1	0	0	60	1	1	1	0	0	0	0	0	0	206	45	pT1,2	pN0	stage1	11	30
225	M	56	22.1	83.7	control	3.3	0	0	61	1	1	2	0	0	0	0	0	0	476	260	pT3,4	pN0	stage2,3	13	72
226	M	81	23.2	40.2	severe	3.2	1	1	53	0	1	1	0	0	0	0	0	0	383	140	pT1,2	pN0	stage1	13	18
227	M	59	35.6	88.9	control	3.6	0	0	59	1	1	1	0	0	0	0	0	0	357	80	pT1,2	pN0	stage1	26	44
228	M	74	17.2	82	control	3.4	0	0	61	1	1	1	0	0	0	0	0	0	244	65	pT3,4	pN0	stage2,3	12	35
229	M	75	23.2	70.8	control	3.7	0	0	67	1	1	1	0	0	1	0	0	0	348	70	pT1,2	pN1-3	stage2,3	30	57
230	M	64	22.8	79.4	control	4.1	0	0	71	1	1	1	0	0	0	0	0	0	261	100	pT1,2	pN0	stage1	10	21
231	M	73	22.5	113.4	control	3.8	0	0	60	1	1	2	0	0	0	0	0	0	516	250	pT3,4	pN0	stage2,3	17	46
232	M	53	22.1	72.3	control	4.4	0	0	72	1	1	1	0	0	0	0	0	0	346	65	pT3,4	pN0	stage2,3	11	40
233	M	64	21.7	71.2	control	4	0	0	80	1	1	1	0	0	0	0	0	0	254	30	pT1,2	pN0	stage1	11	21
234	F	88	22.7	74.8	control	3.5	0	0	23	0	1	1	0	0	0	0	0	0	286	30	pT1,2	pN1-3	stage1	14	47
235	M	79	21.2	56.6	moderate	3.8	0	0	56	1	1	1	0	0	0	0	0	0	364	35	pT3,4	pN1-3	stage2,3	12	18
236	M	60	20.5	82.1	control	3.9	0	0	59	1	1	2	0	0	0	0	0	0	536	1110	pT1,2	pN1-3	stage2,3	11	20
237	M	70	25.5	78.5	control	4	0	0	60	1	1	2	0	0	0	0	0	0	488	230	pT1,2	pN1-3	stage1	12	55
238	F	69	24.2	101.9	control	3.4	0	0	60	1	1	1	0	0	0	0	0	0	195	60	pT1,2	pN0	stage1	11	21
239	M	57	18.8	67.4	control	3.7	0	0	60	1	1	1	0	0	0	0	0	0	255	55	pT1,2	pN0	stage1	10	19
240	F	57	22.5	90	control	4.1	0	0	60	1	1	1	0	0	0	0	0	0	208	30	pT1,2	pN0	stage1	12	69
241	M	60	22	76.5	control	4	0	0	60	1	1	1	0	0	0	0	0	0	306	90	pT1,2	pN0	stage1	12	21
242	M	76	26	56.6	moderate	3.2	0	0	69	1	1	2	0	0	0	0	0	0	380	82	pT1,2	pN1-3	stage1	6	26
243	F	52	18.7	82.2	control	4	0	0	59	1	1	2	0	0	0	0	0	0	328	30	pT1,2	pN0	stage1	12	69
244	M	76	20.1	57.2	moderate	3.6	0	0	33	0	1	1	0	0	0	0	0	0	350	20	pT1,2	pN1-3	stage1	8	34
245	M	52	20.9	79.7	control	3.6	0	0	24	0	0	2	0	0	0	0	0	0	453	387	pT3,4	pN1-3	stage2,3	11	50
246	M	61	23	65.3	control	3.6	0	0	78	1	1	1	0	0	0	0	0	0	270	130	pT3,4	pN0	stage2,3	10	22
247	F	69	17.4	88.8	control	3.8	0	0	60	1	1	1	0	0	0	0	0	0	250	40	pT1,2	pN0	stage1	15	43
248	F	52	18.9	79.2	control	4.3	0	0	42	1	1	1	0	0	1	0	1	0	235	40	pT1,2	pN0	stage1	52	31
249	M	66	25	77.6	control	3.7	0	0	59	1	1	1	0	0	0	0	0	0	245	80	pT1,2	pN0	stage1	12	70
250	M	43	21.2	93	control	4	0	0	60	1	1	1	0	0	0	0	0	0	334	130	pT1,2	pN0	stage1	10	37
251	F	63	21	66.6	control	3.9	0	0	61	1	1	1	0	0	0	0	0	0	321	70	pT3,4	pN0	stage2,3	11	32
252	F	76	21.4	51.4	moderate	3.5	0	0	55	1	1	1	0	0	0	0	0	0	309	15	pT1,2	pN0	stage1	15	19
253	M	70	29.3	75.2	control	3.9	0	1	60	1	1	1	1	0	0	0	1	0	304	360	pT1,2	pN0	stage1	26	30
254	M	59	23.4	82.5	control	3.9	0	0	59	1	1	2	0	0	0	0	0	0	473	180	pT1,2	pN0	stage1	10	30
255	M	74	26.8	77.3	control	3.7	0	0	63	1	1	2	0	1	0	0	1	0	373	150	pT1,2	pN0	stage1	42	19
256	F	59	22.2	89.1	control	3.5	0	0	60	1	1	1	0	0	0	0	0	0	248	40	pT3,4	pN1-3	stage2,3	17	30
257	F	56	20.1	100.8	control	4	0	0	42	1	1	1	0	0	0	0	0	0	255	20	pT1,2	pN0	stage1	11	31
258	M	67	21.4	52.8	moderate	4.4	0	0	72	1	1	1	0	0	0	0	0	0	205	30	pT1,2	pN0	stage1	12	32
259	M	74	22.4	49.3	moderate	3.5	0	1	75	1	1	1	0	0	0	0	0	0	250	15	pT1,2	pN0	stage1	12	19
260	M	82	19.3	112	control	3.3	0	0	55	1	1	2	0	0	0	0	0	0	482	30	pT1,2	pN1-3	stage2,3	18	49
261	M	73	24.6	79.9	control	4.1	0	1	59	1	1	1	0	0	0	0	0	0	279	80	pT3,4	pN1-3	stage2,3	11	29
262	M	77	27.2	75.3	control	3.1	0	0	55	1	1	2	0	0	0	0	0	0	480	0	pT1,2	pN1-3	stage2,3	16	45
263	M	68	24.3	54.8	moderate	4.2	0	0	75	1	1	1	0	0	0	0	0	0	312	110	pT1,2	pN1-3	stage2,3	12	38
264	F	57	20.2	83.1	control	3.8	0	0	60	1	1	1	0	0	0	0	0	0	252	80	pT1,2	pN0	stage1	12	47
265	F	48	21.7	140.1	control	3.9	0	0	74	1	1	1	0	0	0	0	0	0	232	25	pT1,2	pN0	stage1	13	47
266	F	65	20.8	49.1	moderate	3.6	0	0	15	0	0	1	0	0	0	0	0	0	291	80	pT3,4	pN0	stage2,3	15	33
267	M	79	26	75.8	control	3.9	0	1	27	0	1	1	0	0	0	0	0	0	311	70	pT1,2	pN0	stage1	10	19
268	M	61	24.3	61.6	control	4	0	0	24	0	0	1	0	0	0	0	0	0	355	100	pT3,4	pN1-3	stage2,3	21	35
269	F	76	23.4	52.1	moderate	4.1	0	0	51	1	1	1	0	0	0	0	0	0	219	20	pT1,2	pN0	stage1	13	32
270	M	87	21.8	42.2	severe	3.1	0	1	37	0	1	1	0	0	0	0	0	0	289	50	pT1,2	pN0	stage1	13	52
271	M	47	18.2	96.4	control	4.2	0	0	75	1	1	1	0	0	0	0	0	0	384	300	pT1,2	pN0	stage1	12	37
272	M	72	23.3	88	control	3.9	0	0	71	1	1	1	0	0	0	0	0	0	315	340	pT1,2	pN0	stage1	12	11
273	M	63	28.4	115.9	control	3.7	0	1	50	0	1	1	0	0	0	0	0	0	323	50	pT1,2	pN0	stage1	10	23
274	M	75	22.2	55.6	moderate	3.8	0	0	12	0	0	2	0	0	0	0	0	0	521	140	pT3,4	pN0	stage2,3	15	36
275	F	72	24.8	85.9	control	3.5	0	0	60	1	1	2	0	0	0	0	0	0	309	50	pT1,2	pN0	stage1	13	30
276	M	54	24	77.8	control	4.3	0	0	59	1	1	1	0	0	0	0	0	0	400	376	pT1,2	pN0	stage1	12	13
277	M	50	33.4	84	control	3.9	0	0	64	1	1	2	0	0	0	0	0	0	543	230	pT3,4	pN1-3	stage2,3	13	37
278	M	65	24.9	72.7	control	3.8	1	1	59	1	1	1	0	0	0	0	0	0	260	24	pT1,2	pN0	stage1	11	15
279	F	60	26.3	73.4	control	4.6	0	0	60	1	1	1	0	0	0	0	0	0	411	140	pT1,2	pN1-3	stage2,3	11	36
280	F	70	23.1	71.5	control	3.9	0	0	60	1	1	1	0	0	0	0	0	0	241	50	pT1,2	pN0	stage1	10	25
281	M	70	22.9	65.1	control	3.4	0	0	61	1	1	1	0	0	0	0	0	0	231	55	pT1,2	pN0	stage1	10	32
282	M	71	29.4	66.5	control	3.5	0	0	60	1	1	1	0	0	0	0	0	0	260	150	pT1,2	pN0	stage1	14	49
283	F	64	18.6	87	control	3.9	0	0	60	1	1	1	0	0	0	0	0	0	335	50	pT3,4	pN0	stage2,3	8	53
284	M	71	21.9	59.7	moderate	4	0	0	60	1	1	2	0	0	0	0	0	0	397	63	pT3,4	pN0	stage2,3	18	36
285	M	72	25.4	53.9	moderate	4.3	0	0	68	1	1	1	0	1	0	0	0	0	216	40	pT1,2	pN1-3	stage2,3	26	13
286	M	62	22.7	55.7	moderate	4	0	0	59	1	1	1	0	0	0	0	0	0	335	138	pT1,2	pN0	stage1	11	31
287	M	71	20.7	58.4	moderate	3.8	0	0	74	1	1	2	0	0	0	0	0	0	235	105	pT1,2	pN0	stage1	12	45
288	M	67	25	83.1	control	4.3	0	0	60	1	1	2	0	0	0	0	0	0	337	90	pT1,2	pN0	stage1	12	25
289	M	54	26.2	84.6	control	3.4	0	0	68	1	1	2	0	0	0	0	0	0	539	170	pT3,4	pN1-3	stage2,3	13	48
290	M	82	16.5	57.9	moderate	3.6	0	0	30	0	1	1	0	0	0	0	0	0	225	33	pT1,2	pN1-3	stage2,3	11	25
291	F	74	17	62.6	control	4	0	0	68	1	1	1	0	0	0	0	0	0	217	20	pT1,2	pN0	stage1	11	40
292	M	77	22.3	86.4	control	3.9	0	0	26	0	0	1	0	0	0	0	0	0	360	10	pT3,4	pN1-3	stage2,3	12	25
293	M	86	22.2	47.7	moderate	2.5	0	0	27	0	1	1	0	0	0	0	0	0	205	80	pT3,4	pN0	stage2,3	19	49
294	F	78	28.3	64.7	control	3.7	0	0	57	1	1	1	0	0	0	0	0	0	315	30	pT1,2	pN0	stage1	12	22
295	F	67	28	66.5	control	3.7	0	0	60	1	1	2	0	0	0	0	0	0	479	155	pT3,4	pN0	stage2,3	13	31
296	M	63	15.3	90.1	control	3.5	0	0	48	1	1	1	0	0	0	0	0	0	325	110	pT1,2	pN0	stage1	13	50
297	M	66	22.2	73.4	control	4	0	0	60	1	1	1	0	0	0	0	0	0	246	35	pT1,2	pN0	stage1	10	60
298	F	56	18.5	63.7	control	4.3	0	0	60	1	1	1	0	0	0	0	0	0	301	20	pT1,2	pN1-3	stage2,3	14	46
299	F	58	25.9	112.5	control	3.9	0	0	65	1	1	1	0	0	0	0	0	0	296	90	pT1,2	pN0	stage1	12	48
300	M	82	27.6	70.9	control	3.3	0	0	72	1	1	1	0	0	0	0	0	0	280	25	pT1,2	pN0	stage1	7	20
301	M	39	20.6	92.9	control	4.3	0	0	60	1	1	1	0	0	0	0	0	0	318	130	pT1,2	pN0	stage1	11	38
302	F	78	20.5	93.8	control	3.3	1	0	50	1	1	1	0	0	0	0	0	0	388	10	pT1,2	pN1-3	stage2,3	12	35
303	F	61	19.9	83.1	control	4.2	0	0	60	1	1	1	0	0	0	0	0	0	363	25	pT3,4	pN0	stage2,3	15	29
304	F	62	18.7	97.9	control	3.8	0	0	60	1	1	1	0	0	0	0	0	0	275	305	pT1,2	pN0	stage1	13	42
305	M	70	28.3	67.6	control	4.1	1	1	60	1	1	1	0	0	0	0	0	0	293	70	pT1,2	pN0	stage1	11	11
306	M	50	20.5	86.5	control	3.7	0	0	67	1	1	2	0	0	1	0	0	0	624	50	pT3,4	pN1-3	stage2,3	51	35
307	M	55	24	65.7	control	4	0	0	60	1	1	1	0	0	0	0	0	0	353	140	pT1,2	pN0	stage1	12	16
308	F	40	28	79.7	control	3.9	0	0	42	0	0	1	0	0	0	0	0	0	464	40	pT3,4	pN1-3	stage2,3	18	37
309	M	70	22.1	84.7	control	3.7	1	1	60	1	1	1	0	0	0	0	0	0	260	30	pT1,2	pN0	stage1	12	29
310	M	80	25.9	33.9	severe	3.3	0	1	41	0	1	1	1	0	0	0	1	0	217	42	pT1,2	pN0	stage1	60	15
311	F	81	22.1	67.3	control	2.8	1	0	57	1	1	1	0	0	0	0	0	0	310	10	pT3,4	pN0	stage2,3	13	16
312	M	71	22.2	71.9	control	3.7	0	0	60	1	1	2	0	0	0	0	0	0	433	130	pT1,2	pN0	stage1	15	52
313	F	80	26.1	56.7	moderate	4.2	0	0	56	1	1	1	0	0	0	0	0	0	306	50	pT1,2	pN0	stage1	9	32
314	M	56	24.4	74.9	control	3.5	0	1	16	0	0	1	0	0	0	0	0	0	497	150	pT3,4	pN1-3	stage2,3	12	32
315	M	69	20.8	100.6	control	3.9	0	0	61	1	1	1	0	0	0	0	0	0	270	35	pT1,2	pN0	stage1	12	26
316	M	64	25.2	62.9	control	4.1	0	0	64	1	1	1	0	0	0	0	0	0	289	38	pT1,2	pN0	stage1	11	41
317	M	75	19.8	55.6	moderate	3.7	0	0	59	1	1	2	0	0	0	0	0	0	528	94	pT3,4	pN1-3	stage2,3	13	27
318	F	61	22.8	105.5	control	4.1	0	0	60	1	1	1	0	0	0	0	0	0	266	30	pT1,2	pN0	stage1	11	31
319	M	62	23.4	98.4	control	3.6	0	0	60	1	1	1	0	0	0	0	0	0	399	230	pT3,4	pN1-3	stage2,3	12	16
320	M	63	26.7	90.1	control	3.5	0	0	59	1	1	1	0	0	0	0	0	0	315	90	pT1,2	pN0	stage1	10	51
321	M	49	24.6	95.3	control	3.7	0	0	60	1	1	1	0	0	1	0	1	0	354	90	pT1,2	pN1-3	stage2,3	50	54
322	M	52	24.2	78.6	control	4.3	0	0	36	0	0	1	0	0	0	0	0	0	379	70	pT3,4	pN0	stage2,3	8	15
323	M	79	24.6	65.3	control	3.5	1	0	59	1	1	1	0	0	0	0	0	0	339	60	pT1,2	pN0	stage1	12	30
324	F	59	23.1	70.1	control	3.4	0	0	24	1	1	1	0	0	0	0	0	0	287	35	pT3,4	pN1-3	stage2,3	25	28
325	M	75	24.8	4.1	severe	3.4	0	0	47	1	1	1	0	0	0	0	0	0	535	650	pT1,2	pN1-3	stage1	13	16
326	F	59	23.8	92.9	control	2.3	0	0	69	1	1	1	0	0	0	0	0	0	453	100	pT1,2	pN0	stage1	16	59
327	F	70	20.1	58.9	moderate	3.7	0	0	60	1	1	1	0	0	0	0	0	0	313	50	pT1,2	pN0	stage1	12	67
328	M	63	20.6	75.4	control	3.8	0	0	65	1	1	1	0	0	0	0	0	0	293	50	pT3,4	pN1-3	stage2,3	13	33
329	F	66	20.8	81.2	control	4	0	1	10	1	1	1	0	0	0	0	0	0	244	40	pT1,2	pN0	stage1	13	29
330	M	55	20.1	87	control	3.3	0	0	60	1	1	2	0	0	0	0	0	0	443	330	pT1,2	pN0	stage1	17	36
331	F	72	26	59.3	moderate	3.3	0	1	62	1	1	1	0	0	0	0	0	0	242	30	pT1,2	pN0	stage1	9	22
332	F	85	19.5	58.3	moderate	3.8	0	0	55	1	1	2	0	0	0	0	0	0	314	10	pT3,4	pN0	stage2,3	18	26
333	F	73	18.4	59	moderate	4	0	0	66	1	1	1	0	0	0	0	0	0	254	15	pT1,2	pN0	stage1	13	25
334	M	62	26	81.3	control	4.6	1	1	59	1	1	1	0	0	0	0	0	0	288	45	pT1,2	pN0	stage1	16	10
335	M	69	29.9	53.4	moderate	3	0	0	60	1	1	2	0	0	0	0	0	0	350	375	pT3,4	pN0	stage2,3	14	44
336	F	64	26.4	63.2	control	3.7	0	0	54	1	1	1	0	0	0	0	0	0	298	90	pT1,2	pN0	stage1	17	30
337	F	61	17.3	77	control	3.8	0	0	59	1	1	1	0	0	0	0	0	0	309	40	pT1,2	pN0	stage1	10	40
338	M	64	22.7	97.5	control	4	0	1	64	1	1	1	0	0	0	0	0	0	305	30	pT1,2	pN0	stage1	8	26
339	M	64	23.2	88.3	control	4.1	0	0	60	1	1	1	0	0	0	0	0	0	239	10	pT1,2	pN1-3	stage2,3	10	27
340	F	62	22.9	87.8	control	3.9	0	0	65	1	1	2	0	0	0	0	0	0	457	130	pT3,4	pN1-3	stage2,3	12	42
341	F	86	20	64	control	3.8	0	0	54	1	1	1	0	0	0	0	0	0	291	20	pT1,2	pN0	stage1	9	27
342	F	64	19.1	89	control	3.3	0	0	60	1	1	2	0	0	0	0	0	0	699	210	pT1,2	pN0	stage1	20	43
343	M	66	20.9	62.4	control	3.9	0	0	36	1	1	1	1	0	0	0	1	0	317	25	pT1,2	pN0	stage1	54	16
344	M	65	24.5	83	control	3.8	0	0	60	1	1	1	0	0	0	0	0	0	278	125	pT1,2	pN0	stage1	12	13
345	F	69	23.6	110	control	3.8	0	1	55	1	1	2	0	0	0	0	0	0	352	40	pT1,2	pN0	stage1	12	46
346	M	67	22.3	70.2	control	4.3	0	0	57	1	1	1	0	0	0	0	0	0	346	55	pT1,2	pN0	stage1	16	22
347	F	76	23.1	40.1	severe	2.8	0	0	42	0	0	1	0	0	0	0	0	0	464	370	pT3,4	pN1-3	stage2,3	14	26
348	M	55	20.7	93.7	control	4.2	0	0	55	1	1	1	0	0	0	0	1	0	344	50	pT1,2	pN0	stage1	19	53
349	M	78	23	59.5	moderate	4	0	0	50	1	1	1	0	0	0	0	0	0	340	75	pT1,2	pN1-3	stage1	12	19
350	F	38	26.1	23.1	severe	3.9	0	0	65	1	1	1	0	0	0	0	0	0	292	26	pT1,2	pN0	stage1	10	45
351	F	71	22.5	72.4	control	3.7	0	0	61	1	1	1	0	0	0	0	0	0	338	10	pT1,2	pN0	stage1	17	32
352	F	47	21.3	80.1	control	3.6	0	0	38	0	0	1	0	0	0	0	0	0	378	175	pT3,4	pN1-3	stage2,3	10	61
353	M	66	21.7	96.6	control	3.7	0	0	30	0	0	1	0	0	0	0	0	0	301	40	pT3,4	pN0	stage2,3	9	18
354	M	57	22.9	58.9	moderate	3.9	0	0	59	1	1	1	0	0	0	0	0	0	283	40	pT1,2	pN0	stage1	12	64
355	M	78	25.3	64.7	control	3.9	0	0	48	1	1	1	0	0	0	0	0	0	522	300	pT1,2	pN0	stage1	10	29
356	M	72	23.9	60.1	control	4.2	0	0	59	1	1	1	0	0	0	0	0	0	314	70	pT1,2	pN0	stage1	14	22
357	F	45	19.6	64.9	control	3.7	0	0	59	1	1	1	0	0	0	0	0	0	312	40	pT1,2	pN1-3	stage2,3	12	31
358	F	68	16.4	72.1	control	3.7	0	0	61	1	1	1	0	0	0	0	0	0	193	60	pT1,2	pN0	stage1	9	25
359	F	34	19.1	89.5	control	3.8	0	0	8	0	0	2	0	0	0	0	0	0	257	50	pT3,4	pN1-3	stage2,3	12	38
360	F	68	18	77.5	control	4.1	0	0	59	1	1	1	0	0	0	0	0	0	286	20	pT1,2	pN0	stage1	12	54
361	F	69	21.7	60	control	3.6	0	0	60	1	1	2	0	0	0	0	0	0	378	200	pT3,4	pN1-3	stage2,3	12	49
362	F	71	20.1	57.8	moderate	3	0	0	51	1	1	1	0	0	0	0	0	0	382	120	pT3,4	pN0	stage2,3	12	41
363	F	63	21.7	80.7	control	4.5	0	0	60	1	1	1	0	0	0	0	0	0	247	56	pT3,4	pN0	stage2,3	13	23
364	M	73	22	71.3	control	3.5	0	0	4	0	1	2	0	0	0	0	0	0	389	80	pT1,2	pN0	stage1	12	38
365	M	41	21.8	78.8	control	4.3	0	0	60	1	1	1	0	0	0	0	0	0	298	20	pT1,2	pN0	stage1	11	50
366	F	59	24	99.3	control	3.6	0	0	47	1	1	1	0	0	0	0	0	0	424	70	pT1,2	pN0	stage1	12	22
367	M	77	28.2	45.3	moderate	3.6	0	1	48	1	1	1	0	0	0	0	0	0	449	80	pT3,4	pN0	stage2,3	11	38
368	M	61	20.1	54.8	moderate	4.1	1	0	64	1	1	1	0	0	0	0	0	0	299	30	pT1,2	pN0	stage1	12	33
369	F	57	22.1	90	control	3.8	0	0	76	1	1	2	0	0	0	0	0	0	227	30	pT1,2	pN0	stage1	12	24
370	F	63	18.1	69.9	control	3.8	0	0	61	1	1	1	0	0	0	0	0	0	371	70	pT1,2	pN1-3	stage2,3	11	31
371	M	56	30.2	91.7	control	3.4	0	1	71	1	1	2	0	0	0	0	0	0	397	80	pT1,2	pN1-3	stage2,3	12	19
372	F	39	26.5	90.9	control	3.5	0	0	60	1	1	1	0	0	0	0	0	0	290	35	pT1,2	pN0	stage1	13	22
373	M	72	23.5	43.4	severe	3.8	0	0	62	1	1	1	0	0	0	0	0	0	318	80	pT1,2	pN0	stage1	13	47
374	M	72	26.5	60.8	control	4.3	0	0	50	1	1	1	0	0	0	0	0	0	357	90	pT1,2	pN0	stage1	9	16
375	M	48	24.6	63.2	control	4.4	0	0	61	1	1	1	0	0	0	0	0	0	215	30	pT1,2	pN0	stage1	6	40
376	M	62	21.8	92	control	4	0	0	53	1	1	2	0	0	0	0	0	0	475	134	pT3,4	pN0	stage2,3	14	40
377	M	67	24.2	73.1	control	3.7	0	0	61	1	1	2	0	0	0	0	0	0	478	120	pT1,2	pN0	stage1	13	29
378	M	64	24.2	63.7	control	3.9	0	0	60	1	1	1	0	0	0	0	0	0	327	80	pT1,2	pN0	stage1	11	33
379	F	69	28.5	115.9	control	4.4	0	1	53	1	1	2	0	0	0	0	0	0	518	50	pT3,4	pN0	stage2,3	11	48
380	M	82	20.8	60	control	3.3	0	0	34	0	1	1	0	0	0	0	0	0	364	60	pT1,2	pN0	stage1	12	19
381	M	73	24.5	82.4	control	3.9	0	0	85	1	1	2	0	0	0	0	0	0	479	55	pT3,4	pN0	stage2,3	11	33
382	F	65	24.6	98.8	control	3.4	1	1	12	0	0	1	0	0	0	0	0	0	240	30	pT3,4	pN1-3	stage2,3	12	31
383	M	79	26.6	67.9	control	3.9	0	0	34	0	0	2	0	0	0	0	0	0	421	40	pT3,4	pN0	stage2,3	14	25
384	F	79	18.3	35.8	severe	2.8	0	1	48	1	1	1	0	0	0	0	0	0	204	30	pT1,2	pN0	stage1	31	21
385	M	65	23	85.2	control	3.7	0	1	12	0	0	1	0	0	0	0	0	0	375	65	pT3,4	pN1-3	stage2,3	13	30
386	F	63	23.8	77.8	control	4	0	0	62	1	1	1	0	0	0	0	0	0	222	20	pT1,2	pN0	stage1	12	40
387	F	65	20.1	94.4	control	3.2	0	0	59	1	1	1	0	0	0	0	0	0	338	30	pT1,2	pN1-3	stage2,3	10	39
388	M	60	24.6	70.7	control	4.5	0	0	61	1	1	1	0	0	0	0	0	0	370	230	pT1,2	pN0	stage1	11	24
389	F	69	20.9	61.9	control	4	0	0	60	1	1	1	0	0	0	0	0	0	295	50	pT1,2	pN0	stage1	13	16
390	F	56	22.5	88.6	control	3.7	0	0	60	1	1	1	0	0	0	0	0	0	295	10	pT3,4	pN0	stage2,3	10	47
391	F	32	22.9	113.2	control	4.3	0	0	61	1	1	1	0	0	0	0	0	0	232	40	pT1,2	pN0	stage1	10	23
392	M	75	22.3	80.5	control	3.7	0	0	0	0	1	2	1	0	1	0	1	1	474	550	pT1,2	pN1-3	stage2,3	14	21
393	F	85	15	65.3	control	2.3	0	0	81	1	1	1	0	0	0	0	0	0	133	4	pT1,2	pN0	stage1	8	21
394	M	73	26.1	63.5	control	3.6	0	0	60	1	1	1	0	0	0	0	0	0	391	70	pT1,2	pN1-3	stage1	10	14
395	M	52	24.9	92.2	control	3.8	0	0	60	1	1	2	0	0	0	0	0	0	348	250	pT3,4	pN1-3	stage2,3	15	28
396	M	73	22	55.4	moderate	3.2	0	0	26	0	1	1	0	0	0	0	0	0	327	120	pT1,2	pN1-3	stage2,3	12	36
397	M	76	20.3	7.1	severe	3.1	0	0	43	0	0	1	1	0	0	0	1	0	239	90	pT1,2	pN1-3	stage1	72	15
398	F	63	22.4	115.8	control	4.1	0	0	59	1	1	1	0	0	0	0	0	0	325	25	pT1,2	pN0	stage1	12	22
399	M	67	21.6	63.6	control	3.9	0	0	59	1	1	2	0	0	0	0	0	0	598	95	pT3,4	pN1-3	stage2,3	12	54
400	M	80	23	52.8	moderate	3.7	0	0	60	1	1	1	0	0	0	0	0	0	340	45	pT1,2	pN0	stage1	11	22
401	M	73	26.4	46.4	moderate	3.5	0	0	59	1	1	1	0	0	0	0	0	0	312	30	pT3,4	pN0	stage2,3	12	32
402	F	73	23.5	80.5	control	3.9	0	0	60	1	1	1	0	0	0	0	0	0	276	45	pT1,2	pN0	stage1	9	23
403	F	53	22	95.8	control	3.9	0	0	60	1	1	1	0	0	0	0	0	0	257	5	pT1,2	pN0	stage1	13	21
404	F	60	22.8	86.9	control	3.7	0	0	60	1	1	1	0	0	0	0	0	0	303	20	pT1,2	pN0	stage1	8	35
405	M	67	25.6	87.1	control	4.4	0	0	59	1	1	2	0	0	1	0	0	0	467	220	pT3,4	pN1-3	stage2,3	20	36
406	F	82	22.1	72.1	control	3.7	0	0	44	1	1	2	0	0	0	0	0	0	526	420	pT3,4	pN1-3	stage2,3	16	42
407	M	64	22.3	92.7	control	3.9	0	0	48	1	1	2	0	0	0	0	0	0	406	40	pT1,2	pN0	stage1	9	29
408	M	60	28.6	73.5	control	3.8	0	1	48	1	1	1	0	0	0	0	0	0	435	123	pT1,2	pN0	stage1	9	26
409	M	61	30.6	53.2	moderate	3.9	0	0	60	1	1	1	0	0	0	0	0	0	399	40	pT3,4	pN1-3	stage2,3	13	46
410	M	47	27.3	86.8	control	4.2	0	0	59	1	1	1	0	0	0	0	0	0	482	150	pT1,2	pN0	stage1	11	21
411	F	60	21.4	81.9	control	4.5	0	0	62	1	1	1	0	0	0	0	0	0	290	50	pT1,2	pN0	stage1	10	19
412	M	77	19.6	76.4	control	3.9	1	1	60	1	1	1	0	0	0	1	1	0	319	20	pT1,2	pN1-3	stage2,3	41	42
413	M	78	22.8	78.4	control	3.6	0	0	59	1	1	1	0	0	0	0	0	0	357	80	pT1,2	pN1-3	stage2,3	9	40
414	M	67	24	80.7	control	3.5	0	0	63	1	1	2	0	0	0	0	0	0	416	90	pT1,2	pN1-3	stage2,3	14	31
415	M	74	24.6	56.4	moderate	4	0	0	56	1	1	1	0	0	0	0	0	0	346	70	pT3,4	pN1-3	stage2,3	11	30
416	F	72	17.1	85.9	control	3.6	0	0	48	1	1	1	0	0	0	0	0	0	320	5	pT1,2	pN0	stage1	8	36
417	F	77	20.4	80.9	control	3.4	0	0	56	1	1	2	0	0	0	0	1	0	443	95	pT3,4	pN0	stage2,3	27	44
418	F	62	22.3	87.8	control	3.5	0	0	60	1	1	1	0	0	0	0	0	0	354	80	pT1,2	pN0	stage1	10	30
419	F	78	23.8	115	control	4	0	0	60	1	1	1	0	0	0	0	0	0	258	15	pT1,2	pN0	stage1	12	28
420	M	63	21	93.1	control	3.4	0	1	25	0	1	2	0	0	0	0	0	0	803	800	pT1,2	pN1-3	stage1	21	32
421	F	72	20.4	72.2	control	3.4	0	0	59	1	1	1	0	0	0	0	0	0	307	30	pT1,2	pN0	stage1	13	33
422	F	83	31.3	31.1	severe	3.9	0	1	35	0	1	1	0	0	0	0	0	0	318	48	pT1,2	pN0	stage1	12	10
423	M	72	25.5	73.6	control	4.1	0	0	59	1	1	2	0	0	0	0	0	0	420	185	pT3,4	pN1-3	stage2,3	11	30
424	M	71	22.2	62.5	control	3.3	0	0	44	0	0	2	0	0	0	0	0	0	520	107	pT3,4	pN1-3	stage2,3	12	42
425	M	41	21.9	98.7	control	4.2	0	0	59	1	1	1	0	0	0	0	0	0	265	25	pT1,2	pN0	stage1	11	41
426	M	70	23.8	83.4	control	4	0	1	47	1	1	1	0	0	0	0	0	0	439	175	pT1,2	pN0	stage1	10	19
427	F	66	22.5	82.8	control	4.2	0	0	56	1	1	1	0	0	0	0	0	0	232	10	pT1,2	pN0	stage1	12	19
428	M	50	24.5	67.5	control	3.7	0	0	48	1	1	1	0	0	0	0	0	0	312	40	pT1,2	pN0	stage1	11	19
429	M	81	18.8	56.8	moderate	3.9	0	0	40	0	1	1	0	0	0	0	0	0	264	30	pT1,2	pN1-3	stage2,3	15	27
430	M	87	18.9	61.9	control	2.9	0	0	63	1	1	1	0	0	0	0	0	0	407	225	pT3,4	pN1-3	stage2,3	12	16
431	M	41	24.2	83	control	4.3	0	0	68	1	1	1	0	0	0	0	0	0	325	50	pT1,2	pN0	stage1	11	21
432	M	89	22.2	73.3	control	3.1	0	0	69	0	1	1	0	0	0	0	0	0	218	24	pT1,2	pN1-3	stage2,3	24	15
433	M	62	29.9	121.4	control	4.1	0	0	66	1	1	1	0	0	0	0	0	0	348	40	pT1,2	pN0	stage1	10	7
434	M	79	24.6	90.2	control	3.8	0	0	59	1	1	1	0	0	0	0	0	0	263	10	pT1,2	pN0	stage1	9	17
435	M	79	22.3	61.4	control	3.2	0	1	59	1	1	2	0	0	0	0	0	0	441	40	pT1,2	pN1-3	stage2,3	12	22
436	M	77	23.2	33.3	severe	3.9	0	0	60	1	1	1	0	0	0	0	0	0	340	70	pT1,2	pN0	stage1	14	26
437	F	57	19.1	88.2	control	3.3	0	0	59	1	1	1	0	0	0	0	0	0	300	60	pT1,2	pN0	stage1	9	40
438	M	53	26.2	60.1	control	4.2	0	0	60	1	1	1	0	0	0	0	0	0	235	10	pT1,2	pN0	stage1	11	34
439	M	57	21	75.5	control	4.7	0	0	62	1	1	1	0	0	0	0	0	0	274	20	pT1,2	pN1-3	stage1	11	32
440	M	81	23.9	67.4	control	3.7	0	1	36	1	1	1	0	0	0	0	0	0	225	65	pT1,2	pN0	stage1	18	66
441	M	55	20.1	84.1	control	3.9	0	0	39	0	0	1	0	0	0	0	0	0	342	30	pT1,2	pN1-3	stage2,3	11	28
442	M	53	20.3	97.8	control	3.8	1	0	64	1	1	1	0	0	0	0	0	0	261	30	pT1,2	pN0	stage1	10	49
443	M	68	20.7	66.5	control	4.2	0	0	18	1	1	1	0	0	0	0	0	0	367	20	pT3,4	pN1-3	stage2,3	12	35
444	M	65	28.9	52.2	moderate	3.4	0	1	46	0	0	2	0	1	0	0	1	0	396	4200	pT3,4	pN1-3	stage2,3	45	59
445	M	80	25.3	66.8	control	3.6	0	0	60	1	1	1	0	0	0	0	0	0	423	310	pT1,2	pN0	stage1	12	45
446	M	62	23.2	70.9	control	3.5	0	0	66	1	1	1	0	0	0	0	0	0	371	130	pT1,2	pN0	stage1	14	24
447	M	61	22.9	90.9	control	3.9	0	0	25	1	1	1	0	0	0	0	0	0	401	40	pT3,4	pN1-3	stage2,3	11	21
448	M	76	19.4	79	control	2.9	0	0	60	1	1	2	0	0	0	0	0	0	445	90	pT3,4	pN1-3	stage2,3	14	50
449	F	65	20	71.7	control	3.7	0	0	53	1	1	1	0	0	0	0	0	0	299	5	pT1,2	pN1-3	stage2,3	9	57
450	M	72	19.8	91.1	control	3.7	0	0	56	1	1	2	1	0	0	0	1	0	493	15	pT3,4	pN0	stage2,3	18	20
451	M	73	25.4	85	control	4.1	1	1	41	1	1	1	0	0	0	0	0	0	337	40	pT1,2	pN0	stage1	12	30
452	F	71	18.4	133	control	3.1	0	0	53	1	1	1	0	0	0	0	0	0	207	280	pT3,4	pN1-3	stage2,3	13	62
453	M	65	23.5	93.8	control	3.9	0	0	55	1	1	1	0	0	0	0	0	0	344	50	pT1,2	pN0	stage1	12	24
454	M	67	21.2	83.1	control	3.8	0	0	17	0	1	1	1	0	0	0	1	0	489	50	pT1,2	pN1-3	stage1	50	12
455	M	67	23.8	101.5	control	4.4	0	0	48	1	1	1	0	0	0	0	0	0	356	55	pT1,2	pN0	stage1	9	14
456	F	35	18.6	107.9	control	4	0	0	49	1	1	1	0	0	0	0	0	0	407	70	pT1,2	pN0	stage1	16	14
457	M	74	20.4	98.6	control	3.8	0	0	10	0	1	1	0	0	0	0	0	0	342	40	pT1,2	pN0	stage1	9	24
458	M	59	28.5	93.3	control	3.8	0	0	35	0	1	2	1	0	0	0	1	0	862	350	pT1,2	pN1-3	stage2,3	50	33
459	F	64	30.7	88.9	control	4.1	0	0	57	1	1	1	0	0	0	0	0	0	261	15	pT1,2	pN0	stage1	13	64
460	M	74	19.5	65.7	control	3.9	0	0	54	1	1	2	0	0	0	0	0	0	474	150	pT1,2	pN0	stage1	18	47
461	M	64	24.7	91.1	control	3.1	0	1	40	0	1	1	0	0	0	0	0	0	310	45	pT1,2	pN1-3	stage1	12	32
462	F	64	22.4	82	control	3.4	0	0	54	1	1	1	0	0	0	0	0	0	318	40	pT1,2	pN0	stage1	16	52
463	F	53	19.2	76.1	control	4	0	0	52	1	1	1	0	0	0	0	0	0	218	20	pT1,2	pN0	stage1	12	31
464	M	70	23.6	62	control	4.1	0	0	30	0	0	2	0	0	0	0	0	0	560	100	pT3,4	pN1-3	stage2,3	16	45
465	M	85	20.7	86.8	control	3	0	0	60	1	1	1	0	0	0	0	0	0	308	50	pT1,2	pN0	stage1	16	17
466	F	62	21.4	64.8	control	3.5	0	0	52	1	1	1	0	0	0	0	0	0	269	10	pT3,4	pN0	stage2,3	10	49
467	M	66	20.8	87.5	control	3.8	0	1	53	1	1	1	0	0	0	0	0	0	321	210	pT1,2	pN0	stage1	11	14
468	M	61	24.4	62.3	control	4	0	0	48	1	1	1	0	0	0	0	0	0	358	60	pT1,2	pN0	stage1	9	32
469	M	74	18.9	52.4	moderate	4.1	1	0	29	0	1	1	0	0	0	0	0	0	347	10	pT3,4	pN1-3	stage2,3	13	47
470	F	66	21.3	96.2	control	3.8	0	0	53	1	1	1	0	0	0	0	0	0	407	40	pT1,2	pN1-3	stage1	7	40
471	M	85	20.9	47.9	moderate	3.4	0	0	39	0	1	1	0	0	0	0	0	0	208	35	pT1,2	pN1-3	stage1	8	28
472	M	78	24.6	77.2	control	3.6	0	0	69	1	1	1	0	0	0	0	0	0	367	45	pT1,2	pN0	stage1	13	9
473	M	76	22.9	86.8	control	3.8	0	0	59	1	1	1	0	0	0	0	0	0	245	20	pT1,2	pN0	stage1	9	47
474	M	56	23.2	86.2	control	4	0	0	50	1	1	1	0	0	0	0	0	0	314	35	pT1,2	pN0	stage1	17	14
475	F	69	19.5	67	control	3	0	0	13	0	0	1	0	0	0	0	0	0	497	85	pT3,4	pN1-3	stage2,3	13	34
476	M	83	17.2	81.9	control	4.1	0	0	42	0	1	1	0	0	0	0	0	0	275	90	pT1,2	pN0	stage1	15	20
477	M	69	23.4	67.9	control	4.3	0	0	41	0	0	1	0	0	0	0	0	0	411	60	pT3,4	pN1-3	stage2,3	12	33
478	F	84	18.8	53.5	moderate	3.4	0	0	54	1	1	1	0	0	0	0	0	0	254	30	pT1,2	pN0	stage1	14	26
479	F	77	18.6	69.5	control	3	0	0	61	1	1	1	0	0	0	0	0	0	387	150	pT3,4	pN1-3	stage2,3	17	25
480	F	39	20.9	83	control	4.3	0	0	64	0	0	1	0	0	0	0	0	0	316	25	pT3,4	pN1-3	stage2,3	8	58
481	M	33	21.5	82.8	control	4.1	0	0	60	1	1	1	0	0	0	0	0	0	238	25	pT1,2	pN0	stage1	8	0
482	M	67	25.8	75.1	control	4.3	0	0	62	1	1	1	0	0	0	0	0	0	404	100	pT1,2	pN0	stage1	11	32
483	M	71	22.9	53	moderate	3.4	0	0	36	0	0	2	0	0	0	1	0	0	586	200	pT3,4	pN1-3	stage2,3	17	31
484	M	57	27	97.4	control	4.1	0	0	60	1	1	1	0	0	0	0	0	0	275	50	pT1,2	pN0	stage1	52	19
485	M	65	26.7	60.5	control	3.5	0	0	72	1	1	1	0	1	1	0	1	0	396	50	pT1,2	pN0	stage1	26	25
486	M	67	23.3	61.4	control	3.7	0	0	2	0	1	1	0	1	0	0	1	0	370	10	pT3,4	pN0	stage2,3	19	20
487	M	62	19.5	96.7	control	3.6	0	0	10	0	1	1	0	0	0	0	0	0	367	60	pT1,2	pN1-3	stage2,3	13	33
488	M	60	21.4	76.5	control	3.7	0	0	36	1	1	1	0	0	0	0	0	0	330	25	pT3,4	pN0	stage2,3	13	32
489	M	64	21.7	97.5	control	3.2	0	0	64	0	1	1	0	0	0	0	0	0	330	25	pT1,2	pN0	stage1	10	39
490	M	70	23.6	54.3	moderate	3.7	1	1	67	1	1	1	0	1	0	0	1	0	399	180	pT1,2	pN0	stage1	44	22
491	M	67	28.8	66.8	control	4.3	0	0	34	0	1	1	0	0	0	0	0	0	508	160	pT1,2	pN0	stage1	14	21
492	M	62	20.2	96.7	control	4.2	1	0	69	1	1	1	0	0	0	0	0	0	377	65	pT1,2	pN1-3	stage1	11	21
493	M	81	17.5	67	control	4.3	1	1	7	0	0	1	0	0	0	0	0	0	195	40	pT1,2	pN0	stage1	10	0
494	F	67	19.8	68.7	control	3.7	1	0	11	0	0	2	0	0	0	0	0	0	580	400	pT3,4	pN1-3	stage2,3	13	21
495	F	66	24.6	90	control	3.8	0	0	71	1	1	1	0	0	0	0	0	0	232	20	pT1,2	pN0	stage1	13	26
496	M	55	21.7	92.2	control	3.3	0	0	43	0	1	1	0	0	0	0	0	0	531	280	pT3,4	pN1-3	stage2,3	15	14
497	F	81	21	47.3	moderate	2.6	0	0	45	1	1	1	0	0	0	0	0	0	217	20	pT1,2	pN0	stage1	26	18
498	M	65	25.9	71.8	control	4.1	1	0	65	1	1	1	0	1	0	0	0	0	357	60	pT1,2	pN1-3	stage1	13	28
499	M	69	28.1	54.6	moderate	3.8	0	0	48	1	1	1	0	0	0	0	0	0	334	30	pT1,2	pN0	stage1	72	16
500	M	78	27.8	47.7	moderate	3.8	1	1	65	1	1	1	0	0	0	0	0	0	316	15	pT1,2	pN1-3	stage1	11	36
501	F	70	18.7	48.1	moderate	3.7	0	0	56	1	1	2	0	0	0	0	0	0	582	80	pT3,4	pN0	stage2,3	19	30
502	M	66	21.3	72.4	control	3.8	0	0	65	1	1	1	0	0	0	0	0	0	383	20	pT1,2	pN0	stage1	10	35
503	F	42	19.5	84.2	control	3.9	0	0	59	1	1	1	0	0	0	0	0	0	410	15	pT1,2	pN0	stage1	14	38
504	M	75	19.7	50.1	moderate	3.9	0	1	65	1	1	1	0	0	0	0	0	0	223	12	pT1,2	pN0	stage1	10	24
505	F	51	18.2	81.1	control	4.3	0	0	63	1	1	1	0	0	0	0	0	0	337	10	pT1,2	pN0	stage1	13	43
506	F	61	22.5	74.3	control	3.7	0	0	65	1	1	1	0	0	0	0	0	0	413	80	pT3,4	pN1-3	stage2,3	12	48
507	M	31	24.1	97.8	control	4.4	0	0	59	1	1	2	0	0	0	0	0	0	645	1180	pT1,2	pN0	stage1	14	17
508	F	61	21.5	101	control	3.6	0	0	72	1	1	2	0	0	0	0	0	0	503	50	pT1,2	pN0	stage1	12	39
509	M	66	26.1	58.3	moderate	3.7	0	1	53	0	0	2	1	0	0	0	1	0	587	220	pT3,4	pN1-3	stage2,3	52	42
510	M	65	26.9	64.9	control	3.8	1	0	51	1	1	1	0	1	0	0	1	0	379	80	pT3,4	pN1-3	stage2,3	82	27
511	M	44	21.1	68	control	3.8	0	0	60	1	1	1	0	0	0	0	0	0	340	10	pT1,2	pN0	stage1	10	29
512	F	80	22.9	75.4	control	3.2	1	0	46	1	1	1	0	0	0	0	0	0	303	150	pT3,4	pN1-3	stage2,3	22	40
513	M	74	25	40.3	severe	3.3	0	1	13	0	0	2	0	0	0	0	0	0	656	360	pT3,4	pN0	stage2,3	27	55
514	M	64	26	86.9	control	4.3	0	0	60	1	1	1	0	0	0	0	0	0	255	50	pT1,2	pN0	stage1	12	4
515	M	68	34	86.7	control	3.3	0	1	67	1	1	1	0	0	0	0	0	0	535	200	pT3,4	pN0	stage2,3	13	23
516	F	78	23.9	106.1	control	3.2	0	0	47	0	1	1	0	0	0	0	0	0	220	25	pT1,2	pN0	stage1	12	19
517	M	54	25.9	108	control	3.8	0	0	56	1	1	2	0	1	1	0	1	0	577	800	pT3,4	pN1-3	stage2,3	59	36
518	F	56	22	108	control	3.4	0	0	67	1	1	1	0	0	0	0	0	0	389	60	pT1,2	pN0	stage1	12	22
519	F	54	20.1	81	control	3.8	0	0	60	1	1	1	0	0	0	0	0	0	330	30	pT1,2	pN0	stage1	9	64
520	M	82	20.8	72.9	control	3.8	0	1	48	1	1	2	0	0	0	0	0	0	326	60	pT1,2	pN0	stage1	17	53
521	M	71	24.2	56	moderate	3.7	0	0	59	1	1	1	0	0	0	0	0	0	349	20	pT1,2	pN1-3	stage1	8	83
522	M	76	21.4	62.1	control	3.2	0	0	60	1	1	1	0	0	0	0	0	0	268	50	pT1,2	pN0	stage1	11	26
523	F	65	19.8	83	control	4.1	0	0	60	1	1	1	0	0	0	0	0	0	309	30	pT1,2	pN0	stage1	13	54
524	M	58	30.6	98.6	control	3.5	0	0	51	0	1	1	0	0	0	0	0	0	452	280	pT3,4	pN1-3	stage2,3	14	35
525	F	77	21.8	62.8	control	3.3	0	1	59	1	1	1	0	0	0	0	0	0	350	182	pT1,2	pN0	stage1	15	36
526	M	69	23.2	71.5	control	2	0	0	40	0	0	2	0	0	1	1	1	0	640	205	pT3,4	pN1-3	stage2,3	103	37
527	F	41	23.7	83	control	4	0	0	60	1	1	1	0	0	0	0	0	0	346	20	pT1,2	pN0	stage1	11	89
528	M	67	32.1	24	severe	3.7	1	0	67	1	1	1	0	0	0	0	0	0	240	30	pT1,2	pN0	stage1	32	13
529	M	61	26.9	59.6	moderate	3.5	0	0	54	0	0	1	0	0	0	0	0	0	552	230	pT3,4	pN1-3	stage2,3	9	47
530	F	81	24.8	71	control	3.5	0	0	59	1	1	1	0	0	0	0	0	0	308	30	pT1,2	pN0	stage1	13	40
531	F	67	25.7	72.4	control	3.8	0	0	38	0	0	2	0	0	0	0	0	0	453	35	pT3,4	pN0	stage2,3	10	47
532	M	49	22.1	91	control	4	0	0	60	1	1	1	0	0	0	0	0	0	411	40	pT1,2	pN0	stage1	8	57
533	M	64	23	88	control	4.1	0	0	60	1	1	1	0	0	0	0	0	0	275	60	pT1,2	pN0	stage1	10	43
534	F	63	26.4	74	control	4.2	0	0	60	1	1	1	0	0	0	0	0	0	315	30	pT1,2	pN0	stage1	13	26
535	M	66	16.8	86.1	control	3.2	0	0	25	0	0	1	0	0	0	0	0	0	435	160	pT3,4	pN1-3	stage2,3	21	35
536	F	74	24.1	54	moderate	4	0	0	60	1	1	1	0	0	0	0	0	0	360	10	pT1,2	pN0	stage1	15	37
537	M	54	21.4	85	control	4.2	0	0	59	1	1	1	0	0	0	0	0	0	326	20	pT1,2	pN0	stage1	10	46
538	M	63	26.5	76.5	control	3.7	0	0	62	1	1	1	0	0	0	0	0	0	419	180	pT3,4	pN0	stage2,3	12	26
539	F	72	21.3	69.6	control	3.3	0	0	62	0	0	1	0	0	0	0	0	0	355	40	pT3,4	pN1-3	stage2,3	20	50
540	F	63	21.2	82	control	3.8	0	0	60	1	1	1	0	0	0	0	0	0	295	32	pT1,2	pN0	stage1	9	33
541	F	78	27.1	54.7	moderate	4.3	0	0	60	1	1	1	0	0	0	0	0	0	362	210	pT1,2	pN0	stage1	14	18
542	F	69	25.3	115.9	control	3.9	0	0	65	1	1	1	0	0	0	1	0	0	509	150	pT3,4	pN1-3	stage2,3	16	25
543	M	56	22.4	110.9	control	3.5	0	0	4	0	0	2	0	0	0	0	0	0	580	240	pT3,4	pN1-3	stage2,3	18	46
544	M	67	24.1	69	control	3.7	0	0	59	1	1	1	0	0	0	0	0	0	328	20	pT1,2	pN0	stage1	10	27
545	F	42	33	114.7	control	3.5	0	0	45	0	0	1	0	0	0	0	0	0	334	150	pT3,4	pN0	stage2,3	12	66
546	M	78	19.9	61.6	control	2.7	0	0	59	1	1	1	0	0	1	0	0	0	541	350	pT1,2	pN0	stage1	25	21
547	M	61	20.2	112.4	control	4.3	0	0	39	0	0	2	0	0	0	0	0	0	431	90	pT3,4	pN1-3	stage2,3	10	18
548	M	60	22.1	76.5	control	4.1	0	0	60	1	1	1	0	0	0	0	0	0	251	15	pT3,4	pN1-3	stage2,3	13	13
549	M	76	20.7	91.2	control	3.3	0	0	58	0	1	1	0	0	0	0	0	0	269	70	pT1,2	pN0	stage1	11	20
550	F	81	23.3	54.8	moderate	3.5	0	0	69	1	1	1	0	0	0	0	0	0	271	25	pT3,4	pN1-3	stage2,3	16	26
551	M	65	23.6	59.2	moderate	3.7	0	0	27	0	0	1	0	0	0	0	0	0	378	25	pT3,4	pN1-3	stage2,3	9	17
552	F	48	21.8	84	control	3.7	0	0	64	1	1	1	0	0	0	0	0	0	413	10	pT1,2	pN0	stage1	10	28
553	F	55	19.1	65	control	4.3	0	0	59	1	1	1	0	0	0	0	0	0	285	20	pT1,2	pN0	stage1	11	23
554	F	70	27.7	58.02	moderate	3	0	0	62	1	1	2	1	0	0	0	1	0	454	175	pT1,2	pN0	stage1	33	61
555	M	70	25.7	67	control	4.6	0	1	60	1	1	1	0	0	0	0	0	0	474	100	pT1,2	pN1-3	stage1	12	18
556	F	55	21.8	87	control	2.1	0	0	60	1	1	1	0	0	0	0	0	0	354	25	pT1,2	pN0	stage1	10	51
557	M	62	22.8	39	severe	3.7	0	0	23	0	1	1	0	0	0	0	0	0	308	180	pT1,2	pN1-3	stage1	14	9
558	M	53	18.9	93	control	3.4	0	0	64	1	1	1	0	0	0	0	0	0	363	36	pT1,2	pN0	stage1	10	15
559	F	56	20.2	78	control	4.2	0	0	60	1	1	1	0	0	0	0	0	0	273	8	pT1,2	pN0	stage1	11	19
560	M	57	21.9	77.6	control	4.1	0	0	60	1	1	1	0	0	0	0	0	0	478	70	pT3,4	pN1-3	stage2,3	11	37
561	M	66	23.6	72.4	control	4.1	0	0	52	0	0	1	0	0	0	0	0	0	393	65	pT3,4	pN1-3	stage2,3	9	35
562	M	46	35.7	82.5	control	3.8	0	0	62	1	1	1	0	0	0	0	1	0	462	200	pT3,4	pN0	stage2,3	15	25
563	M	68	20.8	84.1	control	3.9	0	0	42	0	0	2	0	0	1	0	0	0	621	100	pT3,4	pN1-3	stage2,3	28	40
564	M	61	23.1	91	control	4.3	0	0	60	1	1	1	1	0	0	0	0	0	364	10	pT1,2	pN0	stage1	16	24
565	F	58	19.6	78	control	3.7	0	0	59	1	1	1	0	0	0	0	0	0	320	14	pT1,2	pN0	stage1	12	41
566	F	56	36.2	80	control	3.9	0	0	59	1	1	1	0	0	0	0	0	0	452	0	pT1,2	pN0	stage1	12	47
567	F	60	20	71	control	3.6	0	0	59	1	1	1	0	0	0	0	0	0	335	40	pT1,2	pN0	stage1	12	34
568	M	73	22.7	68.5	control	3	0	0	36	0	0	2	0	0	0	0	0	0	441	40	pT3,4	pN1-3	stage2,3	10	65
569	F	70	21.7	58.9	moderate	3.8	0	1	62	1	1	1	0	0	0	0	0	0	425	25	pT3,4	pN1-3	stage2,3	15	11
570	M	56	22.1	139.6	control	3.8	0	0	60	1	1	2	0	0	0	0	0	0	505	25	pT1,2	pN0	stage1	12	45
571	M	76	20.3	70.5	control	4	0	1	60	1	1	1	0	0	0	0	0	0	280	150	pT1,2	pN0	stage1	15	29
572	M	78	21.7	72.9	control	3.5	0	1	60	1	1	2	0	0	0	0	0	0	459	140	pT1,2	pN0	stage1	13	27
573	M	68	28.1	42	severe	3	0	1	60	1	1	1	0	0	0	1	0	0	398	50	pT3,4	pN1-3	stage2,3	23	31
574	M	33	20.2	120	control	4.6	0	0	47	1	1	2	0	0	0	0	0	0	403	15	pT3,4	pN1-3	stage2,3	11	42
575	F	70	21.2	69	control	3.5	0	0	60	1	1	2	0	0	0	0	0	0	392	100	pT1,2	pN0	stage1	15	58
576	M	75	20.8	88.5	control	3.3	0	1	60	1	1	1	0	0	0	0	0	0	284	50	pT1,2	pN0	stage1	10	30
577	F	60	24.2	97	control	3.8	0	0	50	1	1	1	0	0	0	0	0	0	317	25	pT1,2	pN0	stage1	8	55
578	M	65	22	74	control	4	0	1	61	1	1	1	0	0	0	0	0	0	650	120	pT3,4	pN1-3	stage2,3	11	29
579	M	47	21.6	110	control	3.6	0	0	60	1	1	1	0	0	0	0	0	0	292	42	pT1,2	pN0	stage1	9	35
580	M	75	24.9	93.1	control	4	0	0	61	1	1	1	0	0	0	0	0	0	452	985	pT1,2	pN0	stage1	11	22
581	M	76	26.1	96.1	control	3.4	0	1	64	1	1	1	0	0	0	0	0	0	390	160	pT1,2	pN0	stage1	13	41
582	F	66	18.7	77	control	4.2	0	0	25	0	1	1	0	0	0	1	0	0	343	60	pT3,4	pN1-3	stage2,3	19	27
583	F	50	20.2	117	control	4	0	0	60	1	1	1	0	0	0	0	0	0	255	30	pT1,2	pN0	stage1	11	45
584	M	61	25.5	94	control	4.3	0	0	49	1	1	1	0	0	0	0	0	0	328	40	pT1,2	pN0	stage1	12	35
585	F	81	29.8	78.1	control	3.4	0	0	53	0	1	1	0	0	0	0	0	0	266	94	pT1,2	pN0	stage1	9	20
586	M	75	25.5	58.8	moderate	3.6	0	0	65	1	1	1	0	0	0	0	0	0	245	430	pT1,2	pN0	stage1	12	13
587	F	29	19.7	125	control	3.7	0	0	56	1	1	1	0	0	0	0	0	0	247	10	pT3,4	pN0	stage2,3	12	39
588	M	62	24.8	73	control	4.4	0	0	58	1	1	1	1	0	1	0	1	0	352	127	pT3,4	pN0	stage2,3	105	42
589	M	57	23.1	77	control	3.8	0	0	60	1	1	1	0	0	0	0	0	0	282	50	pT3,4	pN0	stage2,3	11	46
590	F	70	20.4	83	control	3.4	0	0	59	1	1	1	0	0	0	0	0	0	304	40	pT1,2	pN0	stage1	12	37
591	F	59	16.6	82	control	3.4	0	0	59	1	1	1	0	0	0	0	0	0	331	15	pT1,2	pN0	stage1	12	35
592	M	47	23.7	93	control	3.9	0	0	1	1	1	1	0	0	0	0	0	0	276	25	pT1,2	pN1-3	stage2,3	11	64
593	F	70	21	67	control	3.9	0	0	46	0	1	1	0	0	0	0	0	0	279	5	pT1,2	pN0	stage1	10	45
594	M	40	31.2	94	control	4.3	0	0	24	1	1	1	0	0	0	0	0	0	236	45	pT1,2	pN0	stage1	10	35
595	M	62	20.4	52	moderate	3.9	0	0	60	1	1	1	0	0	0	0	0	0	241	20	pT3,4	pN1-3	stage2,3	8	57
596	M	75	21.7	68.9	control	3.6	0	0	59	1	1	2	0	0	0	0	0	0	451	85	pT1,2	pN0	stage1	13	47
597	M	77	26.4	82.4	control	3.3	0	0	84	1	1	1	0	0	0	0	0	0	190	21	pT1,2	pN0	stage1	22	17
598	M	73	34.2	61	control	4.4	0	1	24	0	1	2	0	0	0	0	0	0	362	20	pT3,4	pN1-3	stage2,3	17	22
599	M	66	25.5	79	control	3.1	0	0	49	1	1	2	0	0	0	0	0	0	337	55	pT1,2	pN0	stage1	14	28
600	M	67	19.8	72	control	3.9	0	0	59	1	1	2	0	0	0	0	0	0	399	20	pT3,4	pN1-3	stage2,3	13	43
601	F	63	26	84	control	3.5	0	0	60	1	1	1	0	0	0	0	0	0	441	30	pT3,4	pN1-3	stage2,3	13	57
602	M	56	26.1	69	control	2.8	1	1	59	1	1	1	0	0	0	0	0	0	446	60	pT3,4	pN0	stage2,3	12	40
603	F	58	22.1	78	control	3.7	0	0	22	0	0	2	0	0	0	0	0	0	688	84	pT3,4	pN1-3	stage2,3	22	35
604	F	75	18.9	50.3	moderate	3.6	0	0	62	1	1	1	0	0	0	0	0	0	290	285	pT1,2	pN0	stage1	17	38
605	M	81	23.3	56.2	moderate	3.1	0	0	54	0	1	1	0	0	0	0	0	0	227	80	pT3,4	pN0	stage2,3	14	18
606	M	45	22.9	90	control	4.1	0	0	59	1	1	1	0	0	0	0	0	0	314	0	pT1,2	pN0	stage1	12	35
607	F	66	21.9	77	control	4.2	0	1	48	1	1	1	0	0	0	0	0	0	232	10	pT1,2	pN0	stage1	11	45
608	F	73	28.5	77	control	3.4	0	1	35	0	0	1	0	0	0	0	0	0	319	80	pT3,4	pN1-3	stage2,3	11	39
609	F	73	22	91	control	3.9	0	0	55	1	1	1	0	0	0	0	0	0	448	60	pT1,2	pN0	stage1	9	40
610	M	52	33.2	62	control	3.9	0	1	56	1	1	2	0	1	0	0	0	0	547	150	pT1,2	pN1-3	stage2,3	25	32
611	M	67	24	37	severe	3.5	0	1	58	1	1	1	0	0	0	0	0	0	442	210	pT3,4	pN1-3	stage2,3	10	48
612	M	57	24	53	moderate	3.7	0	0	54	1	1	1	0	0	0	0	0	0	298	50	pT1,2	pN1-3	stage2,3	13	40
613	M	78	27.8	63.9	control	3.3	0	0	55	0	1	1	0	0	0	0	0	0	323	90	pT3,4	pN0	stage2,3	10	31
614	F	69	22.3	87	control	3.7	0	0	54	1	1	1	0	0	0	0	0	0	317	20	pT3,4	pN1-3	stage2,3	10	57
615	M	71	19.6	63	control	4	1	0	51	1	1	1	0	0	0	0	0	0	276	30	pT1,2	pN0	stage1	8	56
616	M	65	25.2	88	control	4.2	0	0	56	1	1	2	0	0	0	0	0	0	526	56	pT3,4	pN1-3	stage2,3	12	48
617	F	43	21.2	82	control	3.9	0	0	20	1	1	1	0	0	0	0	0	0	275	20	pT1,2	pN0	stage1	8	29
618	M	66	23.8	68.7	control	3.8	0	0	55	1	1	2	0	0	0	0	0	0	508	150	pT1,2	pN1-3	stage2,3	15	36
619	F	74	19.9	66	control	3.6	0	0	8	1	1	2	0	0	0	1	1	0	287	20	pT1,2	pN0	stage1	12	39
620	M	65	19.5	61.2	control	3.6	0	0	16	0	0	2	0	1	0	1	1	0	722	115	pT3,4	pN0	stage2,3	25	74
621	F	64	21.8	59	moderate	4.2	0	0	55	1	1	2	0	1	0	0	1	0	664	120	pT3,4	pN1-3	stage2,3	33	56
622	M	62	24.3	61	control	4.1	0	0	54	1	1	1	0	0	0	0	0	0	389	224	pT3,4	pN1-3	stage2,3	12	39
623	M	84	20.8	60.3	control	3.3	0	0	58	0	1	1	0	0	0	0	0	0	242	62	pT1,2	pN1-3	stage2,3	15	68
624	M	71	23.2	41	severe	3.7	0	0	54	1	1	1	0	0	0	0	0	0	332	140	pT1,2	pN0	stage1	10	28
625	M	58	24.1	76	control	3.7	0	0	55	1	1	1	0	0	0	0	0	0	333	70	pT3,4	pN1-3	stage2,3	10	27
626	F	65	25.8	65	control	3.9	0	0	32	0	1	1	0	0	0	0	0	0	363	50	pT3,4	pN1-3	stage2,3	11	34
627	M	62	25.4	65	control	4.6	0	0	54	1	1	2	0	0	1	0	0	0	571	80	pT3,4	pN1-3	stage2,3	19	62
628	M	72	20.4	71	control	3.9	1	0	48	1	1	1	0	0	0	0	0	0	232	0	pT1,2	pN0	stage1	12	55
629	F	71	19.3	77	control	4.2	1	1	53	1	1	1	0	0	0	0	0	0	242	0	pT1,2	pN0	stage1	16	31
630	F	49	20.5	98	control	2.7	0	0	52	1	1	1	0	0	0	0	0	0	335	20	pT3,4	pN0	stage2,3	10	41
631	M	72	24	54	moderate	4.3	0	0	53	1	1	1	0	0	0	0	0	0	474	212	pT1,2	pN0	stage1	12	25
632	M	76	23.9	46.7	moderate	3.7	1	0	60	1	1	2	0	0	0	0	0	0	224	48	pT3,4	pN1-3	stage2,3	13	31
633	F	59	18	82	control	4.1	0	0	53	1	1	1	0	0	0	0	0	0	280	10	pT1,2	pN1-3	stage2,3	10	55
634	M	69	27	78	control	3.3	0	1	54	1	1	1	0	0	0	0	0	0	235	70	pT1,2	pN0	stage1	11	22
635	M	59	20.1	70	control	3.9	0	0	51	1	1	1	0	0	0	0	0	0	220	25	pT1,2	pN0	stage1	8	42
636	M	73	20.4	67.6	control	3.8	0	0	30	0	0	2	0	0	0	0	0	0	540	90	pT3,4	pN1-3	stage2,3	19	44
637	M	61	22.9	74	control	4.1	0	0	53	1	1	1	0	0	0	0	0	0	295	40	pT1,2	pN0	stage1	10	24
638	M	45	19	68	control	4.2	0	0	46	1	1	1	0	0	0	0	0	0	411	30	pT1,2	pN0	stage1	9	61
639	F	66	17	94	control	3.9	0	0	54	1	1	1	0	0	0	0	0	0	288	2	pT1,2	pN1-3	stage2,3	11	38
640	F	74	19	87	control	2.1	0	0	48	1	1	1	0	0	0	0	0	0	303	20	pT1,2	pN1-3	stage2,3	11	59
641	M	76	23.1	109.8	control	3.4	0	1	59	1	1	2	0	0	0	0	0	0	274	100	pT1,2	pN0	stage1	20	44
642	M	39	21.9	103	control	4.5	0	0	48	1	1	1	0	0	0	0	0	0	308	0	pT1,2	pN1-3	stage2,3	9	50
643	F	69	19	34	severe	4.2	0	0	52	1	1	1	0	0	0	0	0	0	230	9	pT1,2	pN0	stage1	10	35
644	F	45	19.1	110	control	4.5	0	0	45	1	1	1	0	0	0	0	0	0	218	10	pT1,2	pN0	stage1	71	30
645	F	65	21	56	moderate	3.4	0	0	48	1	1	1	0	0	0	0	0	0	375	75	pT1,2	pN0	stage1	10	34
646	M	71	21.5	70	control	4	0	0	48	1	1	2	0	0	0	0	0	0	455	50	pT1,2	pN0	stage1	15	32
647	F	75	23.6	49.6	moderate	4.3	0	0	60	1	1	1	0	0	0	0	0	0	195	80	pT1,2	pN0	stage1	12	13
648	M	53	25.5	62	control	4.1	0	0	41	1	1	1	0	0	0	0	0	0	313	20	pT1,2	pN0	stage1	11	28
649	F	75	22.2	65.4	control	3.9	0	0	60	1	1	2	1	0	0	0	1	0	297	10	pT3,4	pN0	stage2,3	95	25
650	M	72	20.5	73	control	4.3	0	0	51	1	1	1	0	0	0	0	0	0	277	5	pT1,2	pN1-3	stage1	11	51
651	F	73	21.1	71	control	4.2	0	0	28	0	0	1	0	0	0	0	0	0	353	0	pT1,2	pN1-3	stage1	11	26
652	M	53	22.7	64	control	4	0	0	34	0	0	2	1	0	0	0	0	0	592	140	pT3,4	pN1-3	stage2,3	34	50
653	M	75	22.1	65.4	control	3.5	0	1	60	1	1	1	0	0	0	0	0	0	266	65	pT1,2	pN0	stage1	12	36
654	M	74	25.8	78	control	4.2	0	0	48	1	1	1	0	0	0	0	0	0	394	80	pT1,2	pN1-3	stage1	12	18
655	F	78	19.5	65.8	control	3.4	0	0	60	1	1	1	0	0	0	0	0	0	280	60	pT1,2	pN0	stage1	20	60
656	M	80	26.8	48.3	moderate	3.9	0	0	60	1	1	1	0	0	0	0	0	0	220	30	pT1,2	pN0	stage1	11	20
657	M	50	34.1	81	control	3.9	0	0	49	1	1	1	0	0	1	0	1	0	402	50	pT3,4	pN1-3	stage2,3	22	46
658	M	76	27	66	control	3.7	0	0	60	1	1	1	0	0	0	0	0	0	269	100	pT1,2	pN0	stage1	12	13
659	M	73	24.9	91	control	4.5	0	0	12	1	1	1	0	0	0	0	0	0	273	10	pT1,2	pN0	stage1	12	60
660	M	60	21.3	88	control	3.9	0	0	48	1	1	1	0	0	0	0	0	0	292	24	pT1,2	pN0	stage1	41	22
661	M	68	28	67.3	control	3.7	0	0	32	0	0	2	1	1	0	1	1	0	595	335	pT3,4	pN1-3	stage2,3	68	41
662	M	65	21.4	78	control	3.5	0	0	47	1	1	1	0	0	0	0	0	0	239	20	pT1,2	pN0	stage1	13	17
663	F	66	17.3	78	control	3.8	0	0	50	1	1	1	0	0	0	0	0	0	274	0	pT1,2	pN0	stage1	11	41
664	F	79	21.1	74.2	control	3.4	0	0	60	1	1	1	0	0	0	0	0	0	219	70	pT1,2	pN0	stage1	11	28
665	M	77	18.7	76.4	control	4.2	0	0	60	1	1	1	0	0	0	0	0	0	225	50	pT1,2	pN0	stage1	12	26
666	M	78	19.4	102.8	control	2.3	0	0	60	1	1	1	0	0	0	0	0	0	227	10	pT3,4	pN1-3	stage2,3	13	28
667	M	80	23.1	51.8	moderate	3.9	0	0	60	1	1	1	0	0	0	0	0	0	241	35	pT1,2	pN1-3	stage2,3	12	31
668	M	82	24.4	68	control	3.3	0	0	60	1	1	1	0	0	0	0	0	0	258	70	pT1,2	pN0	stage1	18	4
669	F	85	27.9	51.8	moderate	3.4	0	0	60	1	1	1	0	0	0	0	0	0	284	25	pT1,2	pN1-3	stage1	12	25
670	M	77	27.2	61.8	control	3.4	0	0	61	1	1	1	0	0	0	0	0	0	307	70	pT1,2	pN0	stage1	45	9
671	F	76	27.2	63.1	control	3.8	0	0	61	1	1	1	0	0	0	0	0	0	212	25	pT1,2	pN1-3	stage2,3	12	40
672	F	79	27	87.3	control	4	0	0	60	1	1	1	0	0	0	0	0	0	216	50	pT1,2	pN0	stage1	12	47
673	M	78	24.8	69	control	4.1	1	0	61	1	1	1	0	0	0	0	0	0	231	50	pT1,2	pN0	stage1	18	24
674	F	75	22.8	92.7	control	3.9	0	0	61	1	1	2	0	0	0	0	0	0	451	1050	pT3,4	pN1-3	stage2,3	13	55
675	M	77	23.3	83.7	control	3.3	0	0	42	0	1	1	0	0	0	0	0	0	279	20	pT1,2	pN0	stage1	9	24
676	F	80	27.4	68.8	control	3.1	0	0	62	1	1	1	0	0	0	0	0	0	251	144	pT1,2	pN1-3	stage2,3	11	33
677	M	83	26.6	19.6	severe	3.6	0	1	62	1	1	1	0	0	0	0	0	0	190	65	pT1,2	pN0	stage1	9	44
678	M	82	21.8	54.2	moderate	3.3	0	0	63	1	1	2	0	0	0	0	0	0	326	150	pT3,4	pN1-3	stage2,3	15	32
679	M	76	22.5	75.6	control	4.4	0	0	66	1	1	1	0	0	0	0	0	0	329	60	pT3,4	pN1-3	stage2,3	12	25
680	M	75	19.8	91.6	control	3.6	1	1	68	1	1	1	0	0	0	0	0	0	182	240	pT1,2	pN0	stage1	11	12
681	F	75	14.9	83.2	control	3.4	0	0	70	1	1	1	0	0	0	0	0	0	207	20	pT1,2	pN0	stage1	15	10
682	M	77	24.8	69.3	control	3.2	0	0	77	1	1	1	0	0	0	0	0	0	338	300	pT1,2	pN1-3	stage2,3	54	35
683	M	77	21.7	101.2	control	3.9	0	0	52	0	1	1	0	0	0	0	0	0	279	40	pT1,2	pN0	stage1	12	26
684	F	82	17.6	81	control	4.3	0	0	50	1	1	1	0	0	0	0	0	0	268	30	pT3,4	pN0	stage2,3	11	54
685	M	84	23.1	39	severe	3.9	0	0	48	1	1	1	0	0	0	0	0	0	269	90	pT1,2	pN0	stage1	11	37
686	M	74	22.8	78	control	3.7	0	0	49	1	1	1	0	0	0	0	0	0	275	70	pT1,2	pN0	stage1	8	63
687	M	51	23.8	79	control	4.5	0	0	48	1	1	1	1	0	0	0	0	0	424	50	pT1,2	pN0	stage1	27	12
688	M	57	25.2	77	control	4.3	0	0	48	1	1	1	0	0	0	0	0	0	275	10	pT1,2	pN1-3	stage2,3	12	40
689	F	71	31.2	99	control	4.2	0	0	50	1	1	1	0	0	0	0	0	0	289	30	pT1,2	pN0	stage1	11	46
690	M	36	25.3	76	control	3.7	0	0	49	1	1	2	0	0	0	0	0	0	492	87	pT1,2	pN0	stage1	10	51
691	M	42	27.5	95	control	4.3	0	0	48	1	1	1	0	0	0	0	0	0	343	200	pT1,2	pN1-3	stage2,3	10	33
692	M	63	18.1	74	control	4.5	0	0	48	1	1	1	0	0	0	0	0	0	312	149	pT1,2	pN0	stage1	8	36
693	M	77	24.9	54	moderate	3.1	0	0	42	1	1	2	0	0	1	1	1	0	472	110	pT3,4	pN1-3	stage2,3	36	35
694	F	62	23.7	74	control	4.2	0	0	48	1	1	1	0	0	0	0	0	0	213	15	pT1,2	pN0	stage1	8	29
695	M	65	21.6	73	control	4.3	0	0	48	1	1	1	0	0	0	0	0	0	198	10	pT1,2	pN0	stage1	10	37
696	M	63	21.7	64	control	3.9	0	0	47	1	1	2	0	0	0	0	0	0	378	100	pT1,2	pN0	stage1	10	54
697	F	60	28.3	66	control	3.9	0	0	49	1	1	1	0	0	0	0	0	0	270	30	pT1,2	pN0	stage1	10	34
698	M	69	21.5	72	control	3.9	0	0	49	1	1	1	0	0	0	0	0	0	265	30	pT1,2	pN1-3	stage1	12	19
699	M	67	21.3	81	control	3.8	0	1	48	1	1	1	0	0	0	0	0	0	300	40	pT1,2	pN0	stage1	10	25
700	M	47	19	39	severe	3.9	0	0	38	1	1	1	0	0	0	0	0	0	217	25	pT1,2	pN0	stage1	12	51
701	F	80	25.2	78	control	3.7	0	1	47	1	1	1	0	0	0	0	0	0	318	70	pT3,4	pN1-3	stage2,3	11	48
702	M	67	18.6	101	control	4	0	0	45	0	1	1	0	0	1	0	1	0	375	150	pT3,4	pN1-3	stage2,3	28	36
703	M	79	27	48	moderate	3.9	0	1	47	1	1	2	0	0	0	0	0	0	373	45	pT1,2	pN1-3	stage2,3	13	37
704	M	71	19.9	88	control	4	0	0	48	1	1	1	0	0	0	0	0	0	371	90	pT1,2	pN0	stage1	11	28
705	F	48	18.4	74	control	3.4	0	0	47	1	1	1	0	0	0	0	0	0	312	67	pT1,2	pN1-3	stage1	11	27
706	F	75	24	70	control	4.1	0	0	48	1	1	1	0	0	0	0	0	0	237	20	pT1,2	pN0	stage1	9	23
707	M	75	23.8	93	control	3.4	0	0	48	1	1	2	0	0	0	0	0	0	282	220	pT3,4	pN1-3	stage2,3	15	51
708	F	35	18.8	99	control	4.1	0	0	29	1	1	1	0	0	0	0	0	0	277	20	pT3,4	pN0	stage2,3	9	54
709	F	71	19.7	83	control	4.2	0	0	47	1	1	1	0	0	0	0	0	0	250	10	pT1,2	pN1-3	stage1	11	41
710	M	74	27.5	74	control	3.7	0	0	36	1	1	2	0	0	1	0	0	0	411	50	pT1,2	pN0	stage1	10	40
711	M	74	25.2	87	control	3.6	0	0	3	0	0	1	0	0	0	0	0	0	239	60	pT1,2	pN0	stage1	12	4
712	F	76	21.2	86	control	3.3	0	0	36	1	1	2	0	0	0	0	0	0	317	35	pT1,2	pN0	stage1	9	29
713	M	78	17.9	77	control	2.3	0	0	9	0	0	1	0	0	0	1	0	0	263	460	pT3,4	pN1-3	stage2,3	24	4
714	M	80	18.3	70	control	4.3	0	0	35	1	1	1	0	0	0	0	0	0	273	20	pT1,2	pN0	stage1	11	18
715	M	66	19.9	70	control	3.7	0	0	45	1	1	1	0	0	0	0	0	0	302	10	pT3,4	pN0	stage2,3	9	32
716	F	70	18.3	83	control	4.2	0	0	42	1	1	1	0	0	0	0	0	0	267	20	pT1,2	pN1-3	stage1	8	37
717	M	52	44	62	control	3.6	0	0	22	1	1	1	0	0	0	0	0	0	455	192	pT1,2	pN0	stage1	9	43
718	F	68	19.8	59	moderate	4.1	0	0	42	1	1	1	0	0	0	0	0	0	407	30	pT1,2	pN0	stage1	17	31
719	F	69	21.3	80	control	3.3	0	0	35	1	1	1	0	0	0	0	0	0	301	36	pT1,2	pN0	stage1	9	41
720	M	80	23.1	60	control	3.7	0	1	31	1	1	1	0	0	0	1	0	0	303	10	pT1,2	pN0	stage1	17	24
721	M	74	22.5	86	control	3.2	0	0	37	1	1	1	0	0	0	1	1	0	411	135	pT1,2	pN0	stage1	16	19
722	M	65	24.2	80	control	4.4	0	0	33	1	1	1	0	0	0	0	0	0	380	40	pT1,2	pN0	stage1	9	4
723	M	72	22.2	47	moderate	4.1	0	0	6	1	1	1	0	0	1	0	0	0	568	100	pT3,4	pN1-3	stage2,3	27	17
724	M	48	20.2	82	control	4.5	0	0	41	1	1	1	0	0	0	0	0	0	272	0	pT3,4	pN0	stage2,3	8	45
725	M	67	24.4	89	control	4.1	0	0	46	1	1	1	0	0	0	0	0	0	420	100	pT3,4	pN1-3	stage2,3	8	32
726	F	36	21	101	control	3.9	0	0	42	1	1	1	0	0	0	0	0	0	267	0	pT1,2	pN0	stage1	11	40
727	M	73	22.9	69	control	4.4	0	1	22	1	1	1	0	0	0	0	0	0	315	0	pT1,2	pN1-3	stage1	9	32
728	M	74	22	68	control	4.2	1	0	36	1	1	1	0	0	0	0	0	0	343	50	pT1,2	pN0	stage1	9	23
729	F	69	23.8	102	control	3.9	0	0	42	1	1	1	0	0	0	0	0	0	275	10	pT1,2	pN0	stage1	9	13
730	F	68	20.3	63	control	3.5	0	0	45	1	1	1	0	0	0	0	0	0	287	5	pT3,4	pN1-3	stage2,3	9	47
731	F	47	17.8	91	control	4.1	0	0	37	1	1	1	0	0	0	0	0	0	233	10	pT1,2	pN0	stage1	8	34
732	M	71	21.8	95	control	4.2	0	1	30	1	1	1	0	0	0	0	0	0	331	50	pT1,2	pN0	stage1	10	11
733	F	31	28.2	94	control	3.9	0	0	36	1	1	1	0	0	0	0	0	0	316	0	pT1,2	pN0	stage1	11	34
734	M	49	20.2	72	control	4.1	0	0	36	1	1	1	0	0	0	0	0	0	358	30	pT1,2	pN0	stage1	9	31
735	F	66	15.9	71	control	4.3	0	0	36	1	1	1	0	0	0	0	0	0	209	10	pT1,2	pN0	stage1	9	41
736	F	59	19.5	64	control	3.9	0	0	36	1	1	1	0	0	0	0	0	0	284	10	pT1,2	pN0	stage1	8	51
737	M	53	22.5	90	control	4.1	0	0	43	1	1	1	0	0	0	0	0	0	425	168	pT1,2	pN1-3	stage2,3	17	54
738	M	55	22.5	85	control	4	0	0	41	1	1	1	0	0	0	0	0	0	383	60	pT1,2	pN1-3	stage2,3	8	21
739	M	54	24	61	control	4.4	0	0	36	1	1	1	0	0	0	0	0	0	371	0	pT1,2	pN0	stage1	11	17
740	M	63	21.6	69	control	3.7	0	0	36	1	1	1	0	0	0	0	0	0	415	150	pT1,2	pN1-3	stage2,3	10	18
741	M	54	30.6	82	control	4.4	0	0	17	1	1	1	0	0	0	0	0	0	345	48	pT1,2	pN0	stage1	9	28
742	M	72	26.6	83	control	4.2	0	0	38	1	1	1	0	0	0	0	0	0	395	150	pT3,4	pN0	stage2,3	10	4
743	F	72	23.2	78	control	4.2	0	0	41	1	1	1	0	0	0	0	0	0	258	4	pT1,2	pN0	stage1	9	34
744	M	51	26.2	60	control	4.4	0	0	48	1	1	1	0	0	0	0	0	0	217	20	pT1,2	pN0	stage1	13	36
745	F	47	24.8	104	control	4.3	0	0	36	1	1	1	0	0	0	0	0	0	255	30	pT1,2	pN0	stage1	8	25
746	F	67	18.6	98	control	3.9	0	0	36	1	1	1	0	0	0	0	0	0	363	20	pT1,2	pN0	stage1	9	32
747	M	80	25.3	63	control	4.2	0	0	36	1	1	1	0	0	1	0	0	0	372	120	pT1,2	pN0	stage1	22	46
748	M	83	23.2	23	severe	2.9	1	0	27	1	1	1	0	0	0	0	0	0	296	5	pT1,2	pN0	stage1	11	46
749	F	65	26	50	moderate	4.5	0	0	41	1	1	1	0	0	0	0	0	0	436	30	pT1,2	pN0	stage1	9	12
750	M	70	21.5	6	severe	3.2	0	0	9	0	1	1	1	0	0	1	1	1	299	85	pT1,2	pN0	stage1	291	29
751	M	67	20.6	73	control	4.1	0	0	35	1	1	1	0	0	0	0	0	0	238	2	pT1,2	pN0	stage1	7	24
752	M	76	21.9	80	control	2.7	0	0	36	1	1	1	0	0	0	0	0	0	365	0	pT1,2	pN0	stage1	13	31
753	F	73	24.2	75	control	4.1	0	0	35	1	1	1	0	0	0	0	0	0	312	25	pT1,2	pN0	stage1	13	26
754	M	68	28.2	101	control	4.3	0	0	38	1	1	1	0	0	0	0	0	0	398	325	pT3,4	pN0	stage2,3	17	31
755	F	53	19	92	control	3.7	0	0	39	1	1	1	0	0	0	0	0	0	326	10	pT3,4	pN1-3	stage2,3	9	47
756	F	39	21	78	control	4.4	0	0	36	1	1	1	0	0	0	0	0	0	398	150	pT3,4	pN1-3	stage2,3	9	45
757	M	64	25.5	45	moderate	3.5	0	1	20	1	1	1	0	0	0	0	0	0	313	30	pT1,2	pN0	stage1	11	35
758	M	63	19.6	80	control	4.4	0	0	36	1	1	1	0	0	0	0	0	0	298	13	pT1,2	pN0	stage1	9	35
759	M	81	23.5	78	control	3.9	0	0	34	1	1	1	0	0	0	0	0	0	388	20	pT3,4	pN0	stage2,3	12	22
760	M	76	19.3	23	severe	2.9	0	0	36	1	1	1	0	0	0	0	0	0	352	80	pT1,2	pN0	stage1	20	25
761	F	56	17.9	71	control	3.9	0	0	37	1	1	1	0	0	0	0	0	0	336	43	pT3,4	pN1-3	stage2,3	11	45
762	M	76	27.8	58	moderate	4.5	0	0	35	1	1	1	0	0	0	0	0	0	335	35	pT1,2	pN0	stage1	9	33
763	F	85	22.8	109	control	2.9	0	1	6	1	1	1	0	0	0	1	0	0	479	120	pT3,4	pN0	stage2,3	34	27
764	M	89	26.5	48	moderate	3.6	1	1	15	1	1	1	0	0	0	0	0	0	318	100	pT3,4	pN1-3	stage2,3	11	23
765	M	71	24.3	60	control	4.1	0	0	36	1	1	1	0	0	0	0	0	0	347	20	pT1,2	pN0	stage1	9	20
766	M	66	28.6	63	control	3.8	0	0	36	1	1	1	1	0	0	0	1	0	522	90	pT1,2	pN0	stage1	37	19
767	M	46	23.2	84	control	4.4	0	0	36	1	1	2	0	0	0	0	0	0	379	15	pT1,2	pN1-3	stage2,3	13	83
768	F	75	26.6	54	moderate	4.2	0	1	35	1	1	1	0	0	0	0	0	0	253	25	pT1,2	pN0	stage1	9	14
769	F	64	23	95	control	4.4	0	1	35	1	1	2	0	0	0	0	0	0	364	50	pT1,2	pN0	stage1	11	49
770	M	75	17.9	100	control	3.1	0	0	36	1	1	1	1	0	0	0	1	0	321	30	pT1,2	pN0	stage1	48	28
771	M	67	22.8	86	control	3.9	0	0	34	1	1	1	0	0	0	0	0	0	293	10	pT1,2	pN0	stage1	8	44
772	M	73	28.5	46	moderate	4.4	0	0	6	1	1	1	0	0	0	0	0	0	286	35	pT1,2	pN0	stage1	9	18
773	F	41	23.1	97	control	4	0	0	9	1	1	1	0	0	0	0	0	0	255	10	pT1,2	pN0	stage1	10	27
774	M	67	23.8	96	control	4	0	0	9	1	1	1	0	0	0	0	0	0	296	34	pT1,2	pN0	stage1	8	35
775	F	82	22	17	severe	3	0	0	10	1	1	1	0	0	0	0	0	0	230	25	pT1,2	pN0	stage1	10	12
776	F	45	18.7	98	control	4	0	0	6	1	1	1	0	0	0	0	0	0	310	15	pT1,2	pN0	stage1	10	30
777	M	55	22.6	54	moderate	3.9	0	0	6	1	1	1	0	0	0	0	0	0	379	100	pT3,4	pN1-3	stage2,3	13	31
778	M	70	28.5	64	control	3.8	1	1	9	1	1	1	0	0	0	0	0	0	360	60	pT1,2	pN1-3	stage2,3	22	32
779	F	71	26.5	80	control	4	0	0	6	1	1	1	0	0	0	0	0	0	258	0	pT1,2	pN0	stage1	9	17
780	M	50	23.8	60	control	4.2	0	0	6	1	1	1	0	0	0	0	0	0	319	30	pT1,2	pN0	stage1	7	30
781	M	72	22.2	77	control	3.8	0	0	6	1	1	2	0	0	0	0	0	0	306	10	pT1,2	pN0	stage1	13	34
782	M	76	26.6	48	moderate	4	0	0	32	1	1	1	0	0	0	0	0	0	376	0	pT3,4	pN0	stage2,3	11	21
783	M	80	15.7	51	moderate	4.1	0	0	29	1	1	1	0	0	0	0	0	0	312	60	pT1,2	pN0	stage1	8	16
784	M	59	28.1	69	control	3.9	0	0	30	1	1	2	0	0	0	0	0	0	376	50	pT1,2	pN0	stage1	10	35
785	F	71	20.5	84	control	4.2	0	0	30	1	1	1	0	0	0	0	0	0	285	50	pT1,2	pN0	stage1	9	40
786	F	70	19.5	56	moderate	3.6	0	0	31	1	1	1	0	0	0	0	0	0	347	10	pT1,2	pN1-3	stage2,3	35	35
787	M	66	23.7	80	control	4.3	0	0	21	0	0	2	0	0	0	0	0	0	360	350	pT3,4	pN1-3	stage2,3	9	28
788	F	80	21.2	70	control	3.9	0	0	16	0	0	1	0	0	0	0	0	0	336	10	pT1,2	pN1-3	stage2,3	8	20
789	M	74	24.2	74	control	3.8	0	0	31	1	1	1	0	0	0	0	0	0	334	150	pT3,4	pN0	stage2,3	21	24
790	F	59	23.2	112	control	4.3	0	0	25	1	1	1	0	0	0	0	0	0	479	50	pT1,2	pN0	stage1	9	17
791	F	82	18.9	47	moderate	4	0	0	25	1	1	1	0	0	0	0	0	0	230	15	pT1,2	pN0	stage1	10	26
792	F	77	22.2	75	control	3.7	0	0	30	1	1	1	0	0	1	0	1	0	436	5	pT3,4	pN1-3	stage2,3	17	53
793	M	46	24.8	83	control	4.2	0	0	20	1	1	1	0	0	0	0	0	0	362	70	pT3,4	pN1-3	stage2,3	9	15
794	F	65	26.2	57	moderate	4	0	1	24	1	1	1	0	0	0	0	0	0	467	50	pT3,4	pN0	stage2,3	8	28
795	F	71	19.1	63	control	4.4	0	0	24	1	1	1	0	0	0	0	0	0	311	20	pT1,2	pN0	stage1	10	36
796	M	61	21.3	91	control	3.3	0	0	24	1	1	1	0	0	0	0	0	0	429	15	pT1,2	pN1-3	stage1	10	54
797	M	88	26.9	77	control	3.6	0	0	23	1	1	2	0	0	0	0	0	0	378	10	pT3,4	pN0	stage2,3	17	19
798	M	77	17.9	66	control	3.2	1	0	24	1	1	1	0	0	0	0	0	0	307	40	pT1,2	pN0	stage1	16	12
